# Supplementary material for: Spt5 interacts genetically with Myc and is limiting for brain tumor growth in Drosophila
Source: Life Sci Alliance. 2023 Nov 7;7(1):e202302130. doi: 10.26508/lsa.202302130 (PMC10629571; doi:10.26508/lsa.202302130)
Supplement: Supplementary file 2 [file LSA-2023-02130_TableS2.xlsx]

## Sheet: Tabelle1
Table S2: raw read counts from control NB2 or brat-depleted NB2 +/- Spt5-knockdown. Pertains to Fig 4B+C
ensembl_gene_id	brat-KD / Spt5-KD R1	brat-KD / Spt5-KD R2	brat-KD / Spt5-KD R3	brat-KD / Ctr R1	brat-KD / Ctr R2	brat-KD / Ctr R3	brat-KD / Ctr R4	Ctr / Ctr R1	Ctr / Ctr R2	Ctr / Ctr R3
FBgn0000003	215	384	260	62	89	105	128	293	486	360
FBgn0000008	233	272	44	72	75	147	59	96	76	61
FBgn0000014	0	0	0	3	1	13	1	1	0	0
FBgn0000015	16	0	4	1	9	2	1	4	2	4
FBgn0000017	66	179	70	439	343	569	395	544	1463	552
FBgn0000018	58	55	19	82	105	19	100	57	79	59
FBgn0000022	0	0	0	6	0	0	0	11	4	3
FBgn0000024	21	1	26	10	19	0	23	68	50	16
FBgn0000028	158	28	13	24	11	37	44	5	60	13
FBgn0000032	75	22	2	75	73	144	33	0	56	19
FBgn0000036	15	33	6	35	32	35	61	295	294	160
FBgn0000037	0	19	0	15	10	42	7	0	76	34
FBgn0000038	11	9	0	12	7	42	32	85	208	80
FBgn0000039	58	6	9	5	42	41	23	0	276	137
FBgn0000042	14560	11520	5834	13933	13652	23781	15686	27103	52550	23750
FBgn0000043	7146	7219	2927	3785	4069	5063	4678	7202	11573	5305
FBgn0000044	2	15	5	0	0	0	0	1	2	6
FBgn0000045	1	0	0	1	4	13	0	0	0	2
FBgn0000046	58	9	3	7	6	9	10	33	39	21
FBgn0000047	0	5	11	4	0	0	0	0	7	0
FBgn0000052	605	754	301	1366	1126	1747	1174	313	731	350
FBgn0000053	214	275	198	2390	1864	2883	1951	482	844	376
FBgn0000055	0	0	0	0	0	0	0	0	2	9
FBgn0000056	0	0	0	0	0	0	0	0	2	9
FBgn0000057	0	68	32	74	72	179	141	41	183	94
FBgn0000061	0	0	0	69	14	50	54	79	50	25
FBgn0000063	135	85	20	192	206	212	183	124	270	113
FBgn0000064	3031	6005	2228	3374	3208	5815	4102	1054	1513	839
FBgn0000071	333	21	8	44	30	76	14	179	62	56
FBgn0000075	0	68	4	2	0	5	0	0	1	4
FBgn0000077	0	59	0	50	54	67	42	50	101	43
FBgn0000078	0	0	0	1	0	0	0	0	0	0
FBgn0000079	0	0	0	1	0	0	0	0	0	0
FBgn0000083	665	1838	749	334	276	588	398	254	274	131
FBgn0000084	137	100	40	66	93	123	77	55	235	85
FBgn0000092	0	0	7	12	15	0	15	44	28	22
FBgn0000094	0	0	0	0	0	0	0	0	0	0
FBgn0000097	225	80	28	257	156	229	257	252	210	104
FBgn0000100	11447	17281	8459	16862	25271	27702	17341	18017	32375	19100
FBgn0000108	114	154	39	402	323	609	457	1057	3279	1283
FBgn0000109	0	9	1	28	36	55	13	24	58	36
FBgn0000114	182	128	33	155	132	191	193	306	454	184
FBgn0000115	90	264	118	210	339	331	225	298	772	397
FBgn0000116	2382	1540	1003	2106	2318	3699	2923	7233	16202	6482
FBgn0000117	1753	1683	796	1727	1777	2412	1814	4455	7882	3399
FBgn0000119	258	91	68	240	263	579	296	334	386	192
FBgn0000120	0	0	0	0	0	0	0	0	0	0
FBgn0000121	0	3	6	6	0	0	31	0	1	0
FBgn0000137	84	110	62	62	73	119	232	334	691	281
FBgn0000139	235	364	185	848	980	1197	792	701	1022	528
FBgn0000140	711	662	279	1195	1215	2080	1602	886	1249	462
FBgn0000146	60	138	9	69	158	25	89	80	77	36
FBgn0000147	491	350	104	339	403	627	369	153	412	210
FBgn0000150	6415	20614	8228	7386	12578	14235	10567	7932	24547	12715
FBgn0000152	130	40	41	89	162	122	101	0	126	43
FBgn0000153	16	29	19	9	6	21	24	0	13	7
FBgn0000157	119	193	99	686	535	837	653	346	437	218
FBgn0000158	80	131	6	156	129	200	68	0	71	48
FBgn0000163	1181	616	218	642	547	724	666	1006	999	435
FBgn0000166	0	0	0	1	0	0	1	0	3	0
FBgn0000173	647	650	352	1011	791	904	874	1707	2221	1201
FBgn0000179	272	94	96	325	246	403	403	253	808	389
FBgn0000180	179	91	46	78	60	84	86	460	227	114
FBgn0000181	4108	7003	2886	7522	9198	11162	7621	5996	13251	6689
FBgn0000182	0	0	0	0	0	0	0	0	7	0
FBgn0000183	123	181	81	298	262	457	257	110	290	147
FBgn0000206	0	0	0	1	0	6	0	0	0	0
FBgn0000212	1106	763	486	2176	1705	2781	2439	1545	4185	1646
FBgn0000216	0	14	14	4	3	14	21	22	11	5
FBgn0000221	0	24	13	18	10	39	3	89	76	45
FBgn0000227	0	0	0	0	0	0	0	0	0	0
FBgn0000228	94	122	66	305	287	469	366	139	405	189
FBgn0000229	280	349	181	340	369	352	341	575	1008	459
FBgn0000233	70	286	107	460	495	518	666	17	299	87
FBgn0000239	648	510	347	1545	1271	2168	1233	1133	1177	551
FBgn0000241	3	51	24	41	35	31	52	83	40	40
FBgn0000244	76	15	3	11	7	9	35	0	27	25
FBgn0000246	332	135	66	69	40	88	25	200	299	87
FBgn0000247	450	319	131	561	497	668	621	221	646	273
FBgn0000250	489	449	229	378	383	354	447	461	675	336
FBgn0000251	37	5	13	3	11	13	9	18	6	2
FBgn0000253	1842	2704	1286	4196	3739	5449	4498	4036	7164	3445
FBgn0000256	54	8	45	56	77	59	60	95	52	46
FBgn0000257	206	138	87	165	118	201	194	112	416	221
FBgn0000259	831	860	328	1076	983	1119	978	1167	1785	868
FBgn0000261	193	183	113	743	982	1016	757	907	843	440
FBgn0000273	102	171	74	432	268	502	376	758	1222	487
FBgn0000274	0	0	0	0	0	0	0	0	2	0
FBgn0000276	0	25	0	0	0	0	0	0	35	23
FBgn0000277	0	0	0	0	0	0	0	0	19	11
FBgn0000278	0	0	0	0	0	0	0	0	0	1
FBgn0000279	0	4	0	2	0	0	2	0	6	6
FBgn0000280	0	0	0	0	0	0	0	0	0	0
FBgn0000281	0	0	0	0	0	0	0	0	0	0
FBgn0000283	626	736	430	2535	2133	3942	2608	1879	2999	1197
FBgn0000286	170	53	20	127	95	121	182	43	208	118
FBgn0000287	0	17	0	60	28	137	84	121	178	81
FBgn0000289	464	388	355	1486	1608	1886	1369	1185	2173	848
FBgn0000299	343	320	141	7	0	8	7	0	19	22
FBgn0000303	35	42	10	93	71	102	100	324	849	371
FBgn0000307	623	352	143	1043	704	1389	799	637	1011	506
FBgn0000308	3574	3718	1739	3902	2904	4324	3252	5536	11078	5392
FBgn0000316	231	154	88	455	370	336	273	116	422	242
FBgn0000317	0	81	33	102	49	90	127	205	140	45
FBgn0000318	192	898	359	462	652	593	401	579	1527	729
FBgn0000319	2398	1483	641	1383	1646	2494	1797	2919	3658	1497
FBgn0000320	87	378	155	790	797	1228	1029	163	322	194
FBgn0000326	69	17	56	90	90	133	134	51	102	50
FBgn0000330	0	152	29	104	203	72	165	199	291	111
FBgn0000337	60	19	0	18	0	5	40	81	11	8
FBgn0000339	98	80	86	117	156	162	111	164	254	165
FBgn0000346	199	307	44	285	416	212	323	177	630	217
FBgn0000351	30	6	14	30	27	48	42	18	28	20
FBgn0000352	148	164	64	420	375	586	476	388	703	340
FBgn0000355	0	0	0	2	0	0	0	0	0	0
FBgn0000356	0	0	0	0	0	0	0	0	0	0
FBgn0000357	0	7	0	6	0	0	8	0	25	26
FBgn0000358	0	0	0	0	0	0	0	0	0	3
FBgn0000359	0	0	0	0	0	0	0	0	0	0
FBgn0000360	1	0	0	0	0	0	0	1	0	0
FBgn0000370	3151	2731	1358	4824	4217	5531	4042	2824	3156	1699
FBgn0000376	88	120	32	370	366	606	380	226	464	143
FBgn0000377	609	728	286	940	914	1242	679	884	1495	654
FBgn0000382	99	79	43	200	206	291	265	176	653	343
FBgn0000384	35	78	44	178	191	280	202	172	305	170
FBgn0000392	363	288	70	324	359	655	411	224	412	155
FBgn0000394	0	108	26	191	202	220	106	121	146	57
FBgn0000395	166	56	49	25	13	8	18	19	19	11
FBgn0000404	773	1586	579	3615	2760	5105	3630	2172	3661	1347
FBgn0000405	996	961	613	2257	2135	3948	3541	1751	2963	1132
FBgn0000406	0	9	0	0	0	0	0	0	0	0
FBgn0000411	372	65	214	111	85	161	125	863	760	310
FBgn0000412	2609	3749	2139	5627	5542	6817	5206	5916	16317	7542
FBgn0000414	139	245	99	611	507	680	568	736	1356	531
FBgn0000416	1195	909	355	828	965	1292	1057	1379	1902	810
FBgn0000422	183	181	85	12	19	5	0	0	17	22
FBgn0000426	474	1613	550	613	724	647	611	660	2009	1108
FBgn0000427	0	0	0	0	3	0	0	0	0	0
FBgn0000439	0	0	3	1	0	0	0	0	1	1
FBgn0000442	0	14	0	2	0	0	0	0	7	2
FBgn0000447	236	302	127	753	715	755	622	215	522	218
FBgn0000448	42	3	2	23	21	7	13	121	38	11
FBgn0000449	51	0	0	16	5	5	27	8	25	18
FBgn0000451	85	40	49	11	9	30	17	98	8	15
FBgn0000454	421	677	291	644	548	734	671	336	905	369
FBgn0000455	0	240	45	164	171	177	139	112	383	155
FBgn0000459	0	15	6	52	7	23	44	124	46	13
FBgn0000463	485	282	131	619	432	792	697	467	591	261
FBgn0000464	447	219	109	445	492	595	564	654	1300	702
FBgn0000473	0	0	0	0	0	0	0	0	0	0
FBgn0000477	0	0	0	2	0	0	0	38	21	11
FBgn0000479	611	295	162	325	285	482	354	811	1317	675
FBgn0000482	92	137	31	377	434	557	377	130	762	338
FBgn0000489	123	24	22	23	16	34	25	6	22	11
FBgn0000490	32	12	31	34	3	11	22	37	19	6
FBgn0000492	34	4	6	4	4	1	7	1	1	4
FBgn0000499	453	237	127	429	381	777	301	467	1215	574
FBgn0000500	0	1	0	0	0	0	0	0	0	5
FBgn0000504	58	32	15	66	46	29	35	38	132	75
FBgn0000520	129	322	178	300	339	437	316	170	541	258
FBgn0000524	264	70	45	126	158	344	178	237	255	90
FBgn0000527	131	357	88	8	9	14	0	0	3	1
FBgn0000529	81	21	11	54	69	188	55	127	538	241
FBgn0000533	0	5	12	4	4	42	9	0	5	5
FBgn0000535	57	2	3	6	1	7	9	9	41	33
FBgn0000536	268	147	77	203	148	174	202	155	506	163
FBgn0000541	745	488	215	1926	1714	2510	2280	2143	2750	996
FBgn0000542	346	60	60	197	115	312	265	276	165	93
FBgn0000543	365	442	171	374	327	568	344	293	975	423
FBgn0000546	323	110	48	145	129	298	332	80	203	128
FBgn0000547	635	326	220	1320	1170	2012	1291	1997	1729	699
FBgn0000551	0	0	0	1	1	0	0	0	6	5
FBgn0000552	0	0	0	0	0	0	0	0	0	0
FBgn0000557	393	169	72	300	238	641	328	4045	9862	4664
FBgn0000559	15658	18612	7959	35083	42481	47789	30220	23127	34444	17657
FBgn0000560	2	32	7	14	19	36	9	42	34	19
FBgn0000562	87	11	0	78	61	104	89	124	72	26
FBgn0000564	0	0	0	0	0	0	0	0	0	0
FBgn0000565	113	94	34	117	157	110	127	58	298	136
FBgn0000566	116	806	348	629	1100	648	571	443	491	242
FBgn0000567	80	12	26	29	44	39	78	174	42	28
FBgn0000568	326	417	158	1002	642	1189	1128	1538	2279	1217
FBgn0000575	344	157	137	438	308	660	505	1019	1890	847
FBgn0000576	0	6	1	33	12	27	29	0	22	11
FBgn0000577	28	0	0	41	15	29	24	58	20	12
FBgn0000578	581	190	118	430	343	801	640	873	1354	603
FBgn0000579	2985	5911	2363	3765	5240	6708	5574	3392	5907	2902
FBgn0000581	1065	304	235	1515	1355	2121	1920	892	1853	708
FBgn0000588	238	220	102	337	402	516	346	119	291	125
FBgn0000591	0	104	38	49	54	140	159	130	310	209
FBgn0000592	0	7	12	0	3	0	0	0	2	1
FBgn0000594	8	48	4	51	44	25	48	39	69	43
FBgn0000606	0	0	0	0	2	0	0	0	9	0
FBgn0000611	737	463	237	730	735	927	791	1260	1870	772
FBgn0000615	0	7	0	5	13	0	19	0	10	3
FBgn0000617	242	486	215	410	425	457	333	511	1096	512
FBgn0000618	0	176	83	116	197	159	194	123	493	224
FBgn0000625	0	2	6	13	6	38	34	77	11	15
FBgn0000629	485	550	145	524	680	569	525	605	877	429
FBgn0000633	328	206	112	522	499	755	596	867	1232	665
FBgn0000635	199	191	104	254	171	454	264	745	875	417
FBgn0000636	1201	128	379	410	245	729	709	2071	2624	1541
FBgn0000639	0	0	0	0	0	15	0	0	2	32
FBgn0000640	0	0	0	1	0	0	0	0	0	47
FBgn0000644	0	0	0	1	2	8	0	0	23	10
FBgn0000658	195	260	175	228	165	241	174	134	160	69
FBgn0000659	20	3	10	21	19	17	21	70	40	11
FBgn0000662	59	278	184	775	861	1130	801	579	1343	586
FBgn0000667	885	813	485	1772	1909	2821	2120	1543	4260	1938
FBgn0000709	53	207	14	367	392	607	429	228	556	246
FBgn0000711	297	81	45	310	220	486	248	188	310	148
FBgn0000715	0	117	0	1	0	0	0	0	108	1
FBgn0000719	0	5	0	8	9	19	14	0	36	21
FBgn0000721	1136	1494	280	651	667	515	571	182	199	97
FBgn0000723	38	240	100	319	347	391	345	421	428	151
FBgn0000808	0	10	3	79	106	119	60	0	66	29
FBgn0000810	139	115	47	127	132	210	151	26	204	68
FBgn0000826	0	5	0	30	18	0	18	0	13	10
FBgn0000927	0	0	0	0	2	1	0	0	0	2
FBgn0000928	79	6	14	5	10	0	0	0	0	1
FBgn0000964	0	5	0	10	0	0	0	0	48	17
FBgn0000996	1073	948	296	1108	1238	1759	1322	1191	1401	564
FBgn0001075	66	123	62	243	197	424	356	395	228	115
FBgn0001077	0	0	0	0	1	0	3	0	1	3
FBgn0001078	93	107	72	446	431	657	476	180	350	163
FBgn0001079	83	103	37	220	262	212	200	127	338	119
FBgn0001083	109	425	75	651	647	840	548	424	89	72
FBgn0001084	71	28	1	40	41	86	38	142	105	41
FBgn0001085	113	95	33	94	33	71	86	241	283	158
FBgn0001086	1347	1149	567	1090	1239	1306	1352	695	1410	688
FBgn0001087	119	88	86	177	146	243	81	95	330	176
FBgn0001089	0	4	1	9	7	12	7	0	30	17
FBgn0001090	345	89	36	332	97	421	275	1137	196	95
FBgn0001091	4296	8312	3003	4411	5419	7984	5314	1468	3001	1369
FBgn0001092	4428	5705	2171	2177	2264	4183	4086	1405	1699	840
FBgn0001098	5641	5850	2796	2657	2313	4514	3238	583	1115	381
FBgn0001099	0	6	25	47	24	24	40	97	38	28
FBgn0001104	770	707	289	1047	1055	1512	1435	1267	1976	696
FBgn0001105	2072	3075	1608	2957	2543	2806	2950	4320	9595	5073
FBgn0001108	401	425	135	324	383	636	268	239	793	328
FBgn0001112	61	382	110	12	2	0	1	0	10	17
FBgn0001114	0	1	2	11	8	59	34	0	84	95
FBgn0001120	0	30	0	1	0	0	0	0	0	1
FBgn0001122	108	252	74	283	148	301	228	618	1344	521
FBgn0001123	178	181	105	409	322	592	399	237	885	351
FBgn0001124	281	490	242	693	857	1259	611	515	917	481
FBgn0001125	149	223	127	202	226	400	160	291	178	64
FBgn0001128	130	224	52	199	224	194	264	143	178	90
FBgn0001133	140	115	38	193	181	292	167	197	427	210
FBgn0001134	0	0	0	1	3	7	0	0	2	7
FBgn0001137	0	60	42	43	40	41	41	125	154	81
FBgn0001138	117	86	27	346	321	612	346	299	217	63
FBgn0001139	768	845	412	2521	2032	3020	2000	2049	3843	1671
FBgn0001142	0	11	0	28	27	0	11	55	293	128
FBgn0001145	2	13	0	5	0	51	14	3	14	14
FBgn0001147	2	7	0	2	3	0	0	0	1	0
FBgn0001148	0	25	3	4	4	9	18	28	7	0
FBgn0001149	942	1979	967	705	605	1264	1061	317	441	226
FBgn0001150	0	5	0	2	0	0	11	17	35	8
FBgn0001168	126	50	33	20	17	36	46	8	33	9
FBgn0001169	235	217	114	510	429	569	475	355	698	289
FBgn0001170	0	0	0	0	0	0	0	0	0	0
FBgn0001174	0	0	0	0	0	0	0	0	0	0
FBgn0001179	355	621	211	243	272	534	263	257	570	306
FBgn0001180	0	0	0	3	18	0	11	0	0	0
FBgn0001185	305	129	58	299	234	432	153	78	269	112
FBgn0001186	269	907	270	1069	1158	1179	863	303	413	207
FBgn0001187	0	0	0	3	0	0	0	0	5	5
FBgn0001189	0	27	15	125	111	187	96	81	204	67
FBgn0001197	1917	2213	1457	4727	4594	5961	4491	5336	10819	5076
FBgn0001202	435	233	86	152	158	159	243	142	538	222
FBgn0001206	312	107	43	215	275	232	112	257	395	143
FBgn0001208	0	0	0	0	0	0	0	0	0	0
FBgn0001215	1481	1015	542	3095	2145	3913	3301	2873	5858	2710
FBgn0001216	0	10	2	4	0	14	0	0	4	6
FBgn0001217	0	12	0	0	5	0	0	0	0	0
FBgn0001218	2530	2409	925	3580	4047	4815	3441	6166	8533	4572
FBgn0001220	2372	2970	943	3576	3224	4735	3946	1673	1926	930
FBgn0001222	1059	738	228	1254	1896	1221	1288	1880	1558	1154
FBgn0001223	3562	4568	2293	14336	20029	14209	8767	11655	18051	21148
FBgn0001224	10386	9376	6932	25995	29480	27874	21152	34029	46869	51891
FBgn0001225	12728	11305	6844	28836	40179	36352	24499	33013	37042	40784
FBgn0001226	9761	12274	7330	26407	21142	25725	16319	26201	52881	42464
FBgn0001227	416	314	226	916	801	1544	1227	2963	6367	3942
FBgn0001228	3562	4568	2293	14339	20029	14209	8767	11655	18051	21148
FBgn0001229	425	190	96	579	864	827	457	1375	1525	1851
FBgn0001230	13785	8289	4413	18685	31526	19981	14748	31773	24773	22945
FBgn0001233	14465	14267	8007	46602	49428	70269	46203	40192	67553	45056
FBgn0001234	156	350	209	640	804	818	1553	754	802	689
FBgn0001235	837	707	215	1562	1415	1771	1473	1517	1729	740
FBgn0001247	397	660	212	480	506	687	469	631	1002	359
FBgn0001248	667	723	324	717	841	798	766	1263	1175	538
FBgn0001250	105	19	24	63	64	104	164	225	340	160
FBgn0001253	137	35	30	233	165	175	141	803	310	158
FBgn0001254	1034	249	16	847	371	444	219	3475	1068	649
FBgn0001255	47	32	0	42	27	72	38	200	96	92
FBgn0001256	0	4	0	52	50	16	22	229	43	55
FBgn0001257	488	316	119	2166	2727	2135	1135	185	90	35
FBgn0001258	303	686	244	1994	2326	2142	1593	55	97	59
FBgn0001259	44	7	40	37	11	36	100	0	43	15
FBgn0001263	145	233	128	724	364	258	261	111	614	342
FBgn0001269	39	9	9	52	22	57	40	31	38	20
FBgn0001276	0	173	21	89	77	156	44	0	245	86
FBgn0001280	220	644	378	700	563	616	581	480	1464	786
FBgn0001281	58	81	50	85	60	84	95	62	172	83
FBgn0001285	0	0	0	0	0	0	0	0	0	0
FBgn0001291	30	128	21	137	135	138	179	186	237	156
FBgn0001296	0	32	11	43	35	80	0	0	151	87
FBgn0001297	122	264	103	124	111	257	153	216	162	77
FBgn0001301	290	177	116	438	414	608	400	231	699	316
FBgn0001308	747	977	311	828	822	1245	840	883	2100	1026
FBgn0001311	75	262	122	207	103	350	348	201	207	73
FBgn0001313	79	119	46	179	159	121	114	78	133	69
FBgn0001316	1262	891	386	2884	2698	3837	2884	2168	2595	1136
FBgn0001319	0	34	4	23	6	22	46	19	210	67
FBgn0001320	39	26	16	5	4	3	3	0	19	4
FBgn0001321	0	17	17	42	18	77	25	64	31	18
FBgn0001323	0	4	2	5	5	10	0	20	6	3
FBgn0001324	1177	737	357	933	889	1751	1155	857	1662	706
FBgn0001325	0	4	0	0	0	0	0	0	0	1
FBgn0001330	152	326	74	597	668	825	509	128	299	103
FBgn0001341	321	587	116	731	738	791	707	413	389	201
FBgn0001404	133	115	86	314	286	353	509	338	746	374
FBgn0001491	31	203	101	153	121	264	180	262	426	228
FBgn0001565	754	914	289	982	1353	1911	1012	400	957	480
FBgn0001612	558	647	264	618	868	726	590	380	1005	468
FBgn0001624	493	377	126	964	816	904	991	661	1313	580
FBgn0001941	219	330	126	413	374	526	378	108	393	198
FBgn0001942	10187	9632	4766	16728	20178	20806	13597	12049	22207	10958
FBgn0001961	544	1006	350	571	695	1018	964	552	1043	568
FBgn0001965	650	289	118	475	458	1001	562	805	1073	479
FBgn0001967	0	0	0	1	0	0	0	0	0	1
FBgn0001970	84	68	65	67	126	216	36	241	281	122
FBgn0001977	843	907	257	393	440	461	414	526	544	237
FBgn0001978	876	1139	459	1135	1054	1765	1143	347	866	440
FBgn0001981	47	392	108	185	177	119	84	288	466	160
FBgn0001983	1318	1789	579	2207	2430	2652	1919	1023	1953	823
FBgn0001986	605	613	344	1163	1153	1537	1160	623	848	360
FBgn0001987	179	37	34	81	64	112	97	351	151	56
FBgn0001989	385	630	256	270	255	450	347	203	838	516
FBgn0001990	112	54	37	181	134	245	229	158	208	94
FBgn0001991	0	6	0	3	0	0	1	46	82	45
FBgn0001992	0	12	0	22	10	30	25	39	24	14
FBgn0001994	730	566	269	1550	1252	1980	1885	1442	2747	1000
FBgn0001995	79	245	128	235	325	357	212	89	358	149
FBgn0002021	75	160	94	144	194	191	123	97	218	89
FBgn0002022	162	127	116	349	447	408	349	417	623	263
FBgn0002023	10	23	7	16	15	31	51	7	59	18
FBgn0002031	1562	2658	769	2547	2510	2520	2103	561	1198	594
FBgn0002036	0	3	4	19	19	75	27	23	81	36
FBgn0002044	405	531	193	622	690	881	931	716	1231	522
FBgn0002069	1363	1380	783	2663	2549	2742	2221	1362	2083	1036
FBgn0002121	194	383	192	1706	1297	1719	1627	941	1203	434
FBgn0002174	178	348	204	834	866	799	753	232	588	268
FBgn0002183	4922	4029	1849	4304	4665	6089	3772	3017	3697	1559
FBgn0002283	34	130	69	122	131	193	120	173	346	242
FBgn0002284	627	1629	626	905	1239	1798	1169	1214	3102	1477
FBgn0002306	273	23	17	163	69	266	128	62	128	39
FBgn0002354	0	162	29	103	165	201	97	0	126	39
FBgn0002413	171	371	164	1101	801	1013	934	844	1487	571
FBgn0002431	1280	1587	346	1821	1440	2171	1912	947	1559	554
FBgn0002440	0	9	0	2	3	34	1	0	0	2
FBgn0002441	355	266	171	684	589	888	710	271	625	245
FBgn0002466	1673	1116	587	2732	2753	3662	3003	2069	3088	1198
FBgn0002521	91	154	60	459	319	468	312	367	701	374
FBgn0002522	0	9	0	0	0	0	0	0	0	3
FBgn0002524	86	91	27	297	308	383	356	219	265	112
FBgn0002525	2736	1744	823	4963	4522	7889	4921	4104	7347	2745
FBgn0002526	1979	2367	495	265	168	463	235	313	88	39
FBgn0002531	0	3	0	1	0	0	0	0	7	1
FBgn0002533	0	0	0	1	0	0	0	0	8	0
FBgn0002534	0	0	0	0	6	0	8	0	1	0
FBgn0002535	0	0	0	0	0	0	8	0	5	0
FBgn0002542	654	446	249	784	844	869	558	501	740	264
FBgn0002543	427	125	102	378	274	442	361	1138	1667	731
FBgn0002552	108	87	65	292	363	441	502	156	449	168
FBgn0002561	69	19	13	60	47	33	89	35	77	14
FBgn0002562	0	0	0	0	0	0	0	0	0	29
FBgn0002563	112	0	0	0	0	0	0	0	8	65
FBgn0002564	0	30	4	9	18	0	28	0	13	43
FBgn0002565	0	0	0	1	0	0	0	0	0	27
FBgn0002566	264	338	123	365	328	324	315	359	583	240
FBgn0002567	0	57	30	161	172	142	153	48	60	33
FBgn0002569	0	0	0	0	0	0	0	0	0	0
FBgn0002570	0	0	0	0	0	0	0	0	0	0
FBgn0002571	0	0	0	0	0	0	0	0	0	0
FBgn0002573	0	1	8	3	0	0	0	0	9	4
FBgn0002576	61	1	7	33	24	63	92	30	108	50
FBgn0002577	91	12	5	2	5	1	1	104	3	4
FBgn0002578	0	2	0	5	5	0	0	22	3	5
FBgn0002579	6985	15726	8053	7163	13920	14411	9182	12242	31538	20107
FBgn0002590	8451	11700	6240	15244	23586	24460	14829	13876	28754	15743
FBgn0002592	2	30	35	47	55	22	23	152	45	47
FBgn0002593	9817	21037	7960	13876	24703	24437	14985	15766	30845	17121
FBgn0002609	0	33	21	62	37	39	21	210	63	54
FBgn0002622	8915	13518	6798	10882	18705	18026	11734	13574	28824	16500
FBgn0002626	6808	14113	6905	6645	13706	12714	7341	11394	23576	13645
FBgn0002629	152	33	90	47	48	199	212	359	160	31
FBgn0002631	0	0	1	0	9	2	0	0	27	3
FBgn0002632	124	19	17	15	14	29	58	116	155	104
FBgn0002633	176	56	24	54	62	56	82	249	213	251
FBgn0002638	1381	2470	1092	3783	3801	5761	3713	2029	4542	2070
FBgn0002641	260	63	22	84	68	86	66	0	89	48
FBgn0002643	136	172	136	485	409	722	530	540	1154	537
FBgn0002645	1303	1106	416	1715	1709	2057	1427	1205	1856	731
FBgn0002673	0	10	7	70	71	17	76	66	86	34
FBgn0002707	163	195	80	181	215	255	187	97	333	167
FBgn0002709	207	72	14	159	165	130	200	92	141	58
FBgn0002715	0	154	70	349	359	498	345	373	539	214
FBgn0002716	0	42	17	92	70	58	123	53	223	100
FBgn0002719	1408	1142	526	1873	1915	3040	1857	374	1426	593
FBgn0002723	63	41	26	133	62	108	159	0	210	70
FBgn0002732	256	76	51	114	139	307	181	422	168	113
FBgn0002733	24	28	30	86	72	144	151	263	241	244
FBgn0002734	91	12	14	29	16	57	38	33	33	34
FBgn0002735	60	137	79	178	154	427	408	118	397	264
FBgn0002736	256	664	188	790	978	1358	746	917	1839	911
FBgn0002772	0	0	0	2	0	0	0	0	5	3
FBgn0002773	0	70	22	4	6	0	5	0	30	5
FBgn0002774	449	346	185	342	367	459	422	598	1016	329
FBgn0002775	2	104	39	297	390	290	219	312	388	99
FBgn0002778	74	196	143	2271	2477	2346	1441	189	419	239
FBgn0002780	3208	4810	1740	7477	6314	7071	5249	2881	4332	1843
FBgn0002781	2501	2570	1670	5208	6653	8837	6600	7523	14159	5773
FBgn0002783	1576	1482	537	2101	2109	2887	2202	1712	5051	1936
FBgn0002787	989	1348	596	1421	1473	2066	1499	1451	2847	1302
FBgn0002789	0	7	0	0	0	0	0	0	0	0
FBgn0002791	91	287	215	220	369	328	441	417	669	274
FBgn0002838	0	0	0	0	0	0	0	0	2	0
FBgn0002842	0	0	0	0	0	0	0	0	0	0
FBgn0002855	0	0	0	0	0	0	0	0	0	0
FBgn0002856	0	0	0	0	0	0	0	0	0	0
FBgn0002862	0	0	3	0	0	0	0	0	2	0
FBgn0002863	0	6	18	8	1	7	4	6	16	17
FBgn0002865	0	0	0	0	0	0	0	0	0	0
FBgn0002868	0	80	34	2	3	0	16	25	58	35
FBgn0002869	0	0	0	0	0	0	0	0	0	0
FBgn0002872	285	263	183	609	640	711	575	231	574	236
FBgn0002873	753	716	264	1564	1178	1481	1442	935	1158	446
FBgn0002878	293	189	108	356	471	726	366	259	410	163
FBgn0002887	172	202	80	186	182	143	190	147	287	81
FBgn0002891	1093	868	326	544	539	841	682	237	256	125
FBgn0002899	0	107	28	212	190	154	162	42	169	66
FBgn0002901	83	33	59	99	72	131	86	77	97	52
FBgn0002905	383	370	64	309	312	447	354	233	374	197
FBgn0002906	317	265	120	357	277	323	293	200	217	89
FBgn0002909	423	249	115	396	393	672	398	237	441	181
FBgn0002914	931	800	427	1743	1756	2202	1343	1482	2355	1150
FBgn0002917	196	110	31	182	235	151	119	318	583	248
FBgn0002921	2451	2687	954	3108	3190	3605	3207	3004	3821	1587
FBgn0002922	0	0	0	0	0	0	0	0	0	0
FBgn0002924	786	1493	741	1621	2366	2885	1735	1353	2222	919
FBgn0002926	0	83	16	1	8	0	15	0	5	8
FBgn0002930	0	20	0	1	0	0	12	0	10	0
FBgn0002931	0	12	5	4	5	14	0	4	3	20
FBgn0002932	477	455	210	859	603	1286	1269	721	1227	628
FBgn0002933	0	0	0	0	0	0	0	0	1	0
FBgn0002936	0	0	0	1	4	0	0	0	4	6
FBgn0002937	0	8	15	0	5	0	4	0	2	1
FBgn0002938	70	0	0	3	14	5	12	92	62	40
FBgn0002939	0	0	0	0	0	0	0	0	0	0
FBgn0002940	0	0	0	1	0	0	0	0	2	3
FBgn0002941	1	23	2	4	2	0	12	0	6	10
FBgn0002945	499	175	109	250	159	492	287	615	316	248
FBgn0002948	171	174	111	204	281	279	177	305	305	150
FBgn0002962	95	13	8	33	33	48	84	57	25	16
FBgn0002973	779	246	211	1035	1045	1972	1373	1165	1355	731
FBgn0002985	0	0	1	16	32	85	55	31	207	92
FBgn0002989	84	220	15	213	191	217	151	224	216	101
FBgn0003002	68	70	22	58	70	193	103	436	1325	441
FBgn0003008	0	121	56	67	90	128	157	41	221	124
FBgn0003009	0	0	0	0	0	0	0	0	0	0
FBgn0003011	0	0	0	3	0	0	0	0	0	0
FBgn0003015	0	0	0	0	0	0	0	0	2	0
FBgn0003016	104	43	57	101	49	93	69	170	109	64
FBgn0003023	0	8	0	0	0	0	0	0	0	0
FBgn0003028	251	16	25	57	73	66	116	168	42	39
FBgn0003034	0	0	0	0	0	0	0	0	0	0
FBgn0003041	420	322	123	949	1027	1386	992	741	837	430
FBgn0003042	410	164	96	285	234	389	344	231	422	139
FBgn0003044	225	344	127	892	670	1147	847	370	729	320
FBgn0003046	0	0	0	2	0	0	0	0	1	0
FBgn0003048	152	173	84	312	263	503	332	214	441	175
FBgn0003053	65	77	19	69	67	115	93	130	37	33
FBgn0003057	0	0	0	0	0	0	0	0	0	0
FBgn0003060	0	0	0	0	0	0	0	0	0	0
FBgn0003062	1034	2906	1154	3957	4327	5639	3464	1204	3188	1591
FBgn0003065	0	2	0	0	0	0	0	0	0	4
FBgn0003067	381	1570	390	246	159	752	460	500	263	162
FBgn0003068	0	14	27	5	3	61	42	0	27	22
FBgn0003071	1223	1061	556	1737	1931	1494	1723	279	222	99
FBgn0003074	712	1503	569	1113	1344	2063	1439	632	687	363
FBgn0003076	341	236	116	360	418	494	349	88	309	119
FBgn0003079	340	144	82	201	188	268	340	232	493	206
FBgn0003082	323	416	262	417	525	436	274	331	702	301
FBgn0003086	0	0	0	0	0	0	0	0	0	7
FBgn0003087	84	112	64	200	183	169	209	13	216	81
FBgn0003089	0	2	14	23	7	2	30	63	19	22
FBgn0003090	251	249	155	722	725	1205	867	569	1697	821
FBgn0003091	158	39	30	95	97	68	73	37	148	71
FBgn0003093	7	82	46	95	71	110	86	112	263	192
FBgn0003114	0	4	0	0	0	0	0	0	0	1
FBgn0003116	98	114	46	95	96	63	125	202	140	56
FBgn0003117	0	0	0	2	8	0	0	0	2	3
FBgn0003118	623	1082	346	2561	1847	2417	2235	472	513	277
FBgn0003124	1265	1153	761	2252	2232	3417	2649	1760	2505	1251
FBgn0003129	30	6	0	1	1	4	1	4	10	1
FBgn0003130	0	9	0	4	1	0	20	0	12	3
FBgn0003132	0	0	0	0	3	0	0	0	0	0
FBgn0003134	62	171	126	422	348	403	373	358	498	186
FBgn0003137	170	34	5	122	63	189	69	271	90	66
FBgn0003139	376	372	98	410	336	590	392	534	432	216
FBgn0003140	0	0	0	0	0	0	0	0	0	0
FBgn0003141	27	87	102	167	251	209	181	101	334	165
FBgn0003145	0	0	0	0	0	0	0	0	0	0
FBgn0003149	0	22	7	1	0	0	0	0	0	0
FBgn0003159	191	338	47	947	882	1463	997	14	93	44
FBgn0003162	1	7	1	9	12	9	1	0	59	14
FBgn0003165	1052	504	240	1297	1178	1931	1216	2014	2826	1285
FBgn0003169	63	165	73	325	334	604	342	416	268	150
FBgn0003174	1	18	5	61	28	81	56	133	25	25
FBgn0003175	122	301	148	857	817	1303	916	511	875	464
FBgn0003187	35	39	8	53	47	66	65	39	24	9
FBgn0003189	473	553	191	1857	2087	2339	1630	330	838	315
FBgn0003204	731	877	293	1939	2187	2675	1886	720	1353	597
FBgn0003205	515	516	335	694	595	930	665	574	1461	632
FBgn0003206	59	276	63	286	381	394	305	249	158	87
FBgn0003209	7	63	28	164	212	256	242	162	223	81
FBgn0003210	175	341	75	504	445	754	501	449	690	314
FBgn0003218	109	6	6	82	71	101	109	34	382	123
FBgn0003227	284	173	49	146	140	118	193	81	231	102
FBgn0003231	738	813	300	619	1139	955	607	273	392	197
FBgn0003248	0	0	0	0	0	0	0	0	0	0
FBgn0003249	0	0	0	0	0	0	0	0	3	0
FBgn0003250	703	222	99	401	356	601	319	299	897	375
FBgn0003254	37	0	0	1	0	0	0	1	0	3
FBgn0003255	1	63	50	9	3	0	0	0	4	2
FBgn0003256	113	141	104	310	334	323	323	776	947	439
FBgn0003257	185	743	216	1077	1124	1248	924	43	388	187
FBgn0003261	3985	4396	2310	14550	11398	18322	12070	7657	15903	8656
FBgn0003267	6	25	27	39	68	34	26	156	150	102
FBgn0003268	796	511	260	792	1102	1307	1128	397	827	356
FBgn0003270	0	1	0	0	0	0	0	0	5	0
FBgn0003274	9608	22760	11175	8593	17758	17569	13025	17199	41128	24893
FBgn0003275	351	874	303	475	728	757	525	334	1318	794
FBgn0003277	1483	1305	419	2015	1856	3206	2481	1205	2068	753
FBgn0003278	211	587	181	901	872	914	681	324	323	127
FBgn0003279	12913	19742	9043	22459	37619	37164	22445	18945	34746	19170
FBgn0003285	45	103	104	123	91	277	176	362	247	162
FBgn0003292	0	0	0	9	17	8	6	32	17	11
FBgn0003295	0	3	14	20	8	35	37	22	26	13
FBgn0003300	1	167	45	202	177	284	256	365	1112	342
FBgn0003301	1283	1512	334	798	765	696	667	277	618	318
FBgn0003302	145	113	56	155	198	191	241	238	300	149
FBgn0003308	0	6	0	10	24	11	13	0	16	14
FBgn0003310	622	250	185	470	347	423	532	308	474	250
FBgn0003312	0	4	11	5	9	29	13	0	17	5
FBgn0003313	0	0	0	0	0	0	0	0	0	0
FBgn0003317	275	191	73	243	264	452	330	182	335	214
FBgn0003319	1	8	2	31	9	11	19	162	15	12
FBgn0003321	572	629	254	657	710	812	682	650	1113	586
FBgn0003326	485	653	106	118	158	84	170	104	198	53
FBgn0003328	0	0	0	21	7	10	24	33	35	10
FBgn0003330	70	399	96	304	414	340	306	320	1079	442
FBgn0003334	265	198	64	410	383	490	513	465	686	276
FBgn0003339	0	10	0	52	27	38	38	145	45	25
FBgn0003345	386	483	173	1075	953	1298	993	1230	2245	931
FBgn0003346	2375	2119	985	2004	2497	2444	1786	1764	4315	1669
FBgn0003353	327	236	130	276	287	318	347	412	686	271
FBgn0003356	25	1	0	0	1	0	4	20	0	1
FBgn0003357	129	1	0	0	0	0	2	17	0	0
FBgn0003358	0	3	0	1	0	0	0	0	1	0
FBgn0003360	6195	12094	3805	5440	8543	8000	7870	6671	14517	7153
FBgn0003366	1	21	2	102	76	223	114	101	84	39
FBgn0003371	994	357	222	775	639	880	750	876	1460	722
FBgn0003372	0	4	0	3	0	0	0	0	1	0
FBgn0003373	0	0	0	1	6	37	18	0	9	3
FBgn0003374	0	0	0	0	0	0	0	0	0	6
FBgn0003375	0	1	0	1	2	0	0	0	0	8
FBgn0003377	38	5	0	2	8	10	16	0	13	18
FBgn0003378	0	0	0	4	9	0	5	35	1	19
FBgn0003380	151	125	58	290	319	219	264	211	877	341
FBgn0003382	2	0	0	10	4	0	0	1	11	1
FBgn0003386	0	0	0	6	4	30	7	0	73	29
FBgn0003388	0	21	0	5	2	0	0	0	0	6
FBgn0003390	157	271	147	222	268	179	239	273	429	171
FBgn0003391	885	483	231	912	1034	1321	1114	1419	1366	570
FBgn0003392	398	479	176	832	687	1147	668	423	1130	462
FBgn0003396	6	95	33	205	172	242	338	144	111	17
FBgn0003401	114	157	31	461	520	577	456	110	92	48
FBgn0003410	483	130	68	348	322	529	276	289	807	320
FBgn0003411	0	3	0	0	0	0	5	0	0	0
FBgn0003415	214	167	110	714	649	1254	1073	724	1437	588
FBgn0003416	66	44	7	97	70	209	126	80	94	73
FBgn0003423	370	692	286	916	860	1237	882	906	1150	527
FBgn0003429	125	25	39	5	5	9	8	100	35	7
FBgn0003430	142	230	59	209	255	279	134	94	254	111
FBgn0003435	0	31	39	264	227	360	261	1020	1652	697
FBgn0003444	86	67	62	172	191	269	273	165	186	75
FBgn0003447	1108	634	141	258	178	386	346	1433	2782	1101
FBgn0003448	150	279	72	240	350	263	297	33	357	161
FBgn0003449	519	1239	504	330	658	615	548	911	1709	872
FBgn0003450	0	3	0	3	2	0	0	0	5	0
FBgn0003459	120	124	62	473	446	640	416	261	325	128
FBgn0003460	0	173	29	250	203	375	348	195	57	14
FBgn0003462	726	1007	524	691	799	1220	885	1529	3148	1758
FBgn0003463	15	7	4	47	16	45	17	30	44	16
FBgn0003464	617	445	163	991	1116	1595	938	673	1714	761
FBgn0003475	1	62	9	62	65	146	17	89	313	146
FBgn0003479	160	561	223	265	258	342	226	116	233	115
FBgn0003480	31	7	22	31	43	51	52	22	44	28
FBgn0003482	0	12	19	20	15	18	45	0	20	10
FBgn0003483	240	416	110	413	575	509	325	65	274	129
FBgn0003486	0	3	0	10	5	5	0	0	5	18
FBgn0003495	13	0	0	0	0	0	1	6	0	3
FBgn0003499	103	31	11	11	11	17	13	64	15	5
FBgn0003502	405	275	127	241	191	201	350	539	985	405
FBgn0003507	1	10	5	1	0	14	1	2	8	1
FBgn0003510	185	287	88	284	254	483	259	355	716	323
FBgn0003511	185	287	88	284	254	483	259	355	716	323
FBgn0003512	155	290	168	332	415	710	392	278	1025	569
FBgn0003513	66	4	3	11	5	5	19	5	3	3
FBgn0003514	670	647	340	570	621	1094	748	799	1243	657
FBgn0003515	0	5	6	6	0	0	0	0	0	0
FBgn0003517	10765	17657	9954	18777	30553	35664	22265	24840	48558	29880
FBgn0003520	4505	4052	1406	5133	4096	7377	5686	2218	3563	1808
FBgn0003525	490	373	270	1400	1009	2315	1748	1025	1969	1089
FBgn0003527	0	0	1	8	10	0	0	0	6	7
FBgn0003545	536	423	173	567	711	933	561	576	845	380
FBgn0003557	293	400	132	478	491	687	565	293	445	133
FBgn0003559	409	606	231	601	762	674	439	498	975	411
FBgn0003567	234	167	107	679	611	664	776	201	607	280
FBgn0003575	152	369	195	414	471	725	494	329	634	316
FBgn0003598	312	549	282	754	877	998	760	1264	1573	605
FBgn0003607	1357	2491	1354	3201	2713	3075	2539	4583	8879	4252
FBgn0003612	250	801	319	1188	1163	2161	1347	760	1818	615
FBgn0003638	1026	968	433	2244	2198	2489	2392	1173	3989	1775
FBgn0003651	181	696	107	711	855	883	958	28	290	130
FBgn0003654	302	204	63	211	251	411	314	242	596	248
FBgn0003655	0	0	0	0	0	0	0	0	6	0
FBgn0003656	271	201	24	248	287	564	395	486	645	266
FBgn0003660	252	253	122	603	553	621	580	646	749	419
FBgn0003676	2159	5004	1705	2996	3811	3918	3191	2384	5504	2704
FBgn0003683	0	0	0	0	0	0	0	0	3	0
FBgn0003687	167	276	94	257	304	267	333	200	416	200
FBgn0003701	614	453	174	698	652	867	669	172	494	208
FBgn0003710	0	21	0	7	7	0	11	0	62	40
FBgn0003714	57	216	35	110	163	235	196	175	208	139
FBgn0003716	530	164	60	346	351	486	298	416	316	152
FBgn0003719	0	16	61	302	294	291	315	74	46	14
FBgn0003720	451	727	170	598	672	797	700	223	305	119
FBgn0003721	462	591	377	1081	836	1476	1064	1700	2582	1247
FBgn0003731	460	89	48	343	296	423	401	212	194	91
FBgn0003733	0	0	0	3	0	0	0	0	1	7
FBgn0003741	847	836	458	1149	1336	2028	1859	765	803	814
FBgn0003742	110	210	56	337	307	584	367	270	649	276
FBgn0003744	339	426	110	379	279	427	392	214	463	210
FBgn0003747	0	6	0	4	4	0	0	0	3	2
FBgn0003748	1658	2852	832	1988	2205	2465	2369	679	582	241
FBgn0003751	0	10	4	13	13	18	21	0	19	8
FBgn0003861	0	0	0	0	0	0	0	0	0	2
FBgn0003862	411	416	64	877	816	1167	1140	1235	1376	606
FBgn0003863	0	0	0	0	0	0	0	0	0	0
FBgn0003865	0	0	0	0	0	0	0	0	0	0
FBgn0003866	42	12	15	94	56	90	53	63	68	46
FBgn0003867	153	24	6	22	24	24	45	0	39	41
FBgn0003870	28	125	79	150	85	218	145	248	129	67
FBgn0003882	336	253	45	339	256	370	330	176	328	138
FBgn0003884	27886	37691	18322	23504	37651	41262	31568	39982	83744	42671
FBgn0003885	1944	4676	1196	1493	3565	2373	2896	3258	6675	2710
FBgn0003886	1	21	0	0	0	0	0	42	1	0
FBgn0003888	374	441	105	1336	1037	2289	1544	877	914	528
FBgn0003889	0	0	0	3	3	11	0	49	46	26
FBgn0003890	76	6	38	18	9	14	46	57	37	23
FBgn0003891	977	501	162	1711	1312	2087	1348	957	1296	560
FBgn0003892	258	208	49	314	214	482	414	110	307	164
FBgn0003896	89	59	44	48	63	59	32	51	385	177
FBgn0003900	0	18	4	5	9	0	10	5	50	11
FBgn0003916	11	15	5	7	17	19	10	43	33	37
FBgn0003920	0	1	0	7	9	0	7	12	9	7
FBgn0003922	0	1	3	11	10	0	9	10	16	10
FBgn0003923	0	4	0	4	8	0	10	15	8	7
FBgn0003926	0	0	0	0	0	0	0	0	0	0
FBgn0003930	0	0	0	0	8	0	0	0	27	6
FBgn0003931	0	0	3	0	1	0	0	0	6	0
FBgn0003933	0	0	0	0	0	0	0	25	3	0
FBgn0003934	0	0	0	0	0	0	0	0	2	0
FBgn0003935	0	0	0	0	0	7	0	0	0	4
FBgn0003936	0	0	0	0	0	0	0	25	1	1
FBgn0003938	0	1	2	3	0	0	0	0	10	6
FBgn0003941	5505	12458	4995	7099	12174	11950	8693	10470	18538	10227
FBgn0003942	9243	12831	6378	7538	12845	12234	8106	14180	29060	15729
FBgn0003943	6490	4632	1668	2769	3631	3681	3253	5762	8578	3774
FBgn0003944	25	2	2	8	2	14	16	77	2	4
FBgn0003950	0	4	19	63	59	88	63	0	12	7
FBgn0003961	0	4	0	0	0	0	0	0	7	2
FBgn0003963	616	271	155	210	164	297	263	364	255	117
FBgn0003964	295	225	45	371	344	465	434	247	634	324
FBgn0003965	0	112	42	15	14	0	8	0	0	5
FBgn0003969	256	216	79	362	442	528	479	789	1321	557
FBgn0003975	0	4	0	29	21	89	57	35	62	24
FBgn0003977	694	661	217	704	777	892	806	215	923	348
FBgn0003978	83	245	107	391	489	582	336	126	486	286
FBgn0003979	0	0	0	0	0	0	10	0	1	5
FBgn0003980	0	0	0	0	3	0	2	0	2	4
FBgn0003983	0	0	16	9	11	0	0	0	27	4
FBgn0003984	10	47	45	22	16	20	19	96	19	9
FBgn0003996	658	570	776	246	379	488	443	385	506	260
FBgn0003997	47	45	12	29	23	44	26	11	11	19
FBgn0004003	73	25	18	43	22	66	29	102	71	83
FBgn0004034	60	186	81	2	0	0	0	0	0	1
FBgn0004045	0	8	0	0	0	0	0	0	0	0
FBgn0004047	0	9	4	6	6	13	25	0	11	12
FBgn0004049	50	45	23	148	136	179	107	231	252	103
FBgn0004050	233	161	97	431	433	659	369	633	1450	516
FBgn0004052	0	11	0	0	1	0	0	0	1	0
FBgn0004053	0	0	0	0	0	0	0	0	0	0
FBgn0004054	0	0	0	0	0	0	0	0	0	0
FBgn0004055	229	312	149	671	652	548	437	414	842	347
FBgn0004057	61	24	33	111	171	140	136	137	107	42
FBgn0004066	502	1377	490	896	906	856	947	1592	2856	1349
FBgn0004087	290	177	91	140	158	167	151	88	289	149
FBgn0004101	6	111	23	127	191	229	160	41	168	58
FBgn0004102	2	1	7	14	13	24	7	50	24	6
FBgn0004103	2131	2708	1060	3023	2776	4509	3287	2887	4974	1978
FBgn0004106	633	716	295	720	613	742	626	762	1345	561
FBgn0004107	329	176	54	224	406	479	320	455	601	231
FBgn0004108	1671	1850	759	4420	5163	5713	4180	5151	12303	4769
FBgn0004110	0	6	5	18	46	73	21	0	5	5
FBgn0004117	1	1	0	0	0	0	0	0	8	4
FBgn0004118	0	15	4	7	27	17	13	30	153	83
FBgn0004132	288	303	247	243	242	536	337	385	931	466
FBgn0004133	96	169	87	126	69	148	120	13	87	64
FBgn0004143	0	0	0	0	0	0	0	0	0	0
FBgn0004167	845	763	205	1221	1227	1691	1133	686	314	206
FBgn0004168	10	11	0	0	7	9	16	0	15	17
FBgn0004169	36	66	138	4	7	10	5	56	15	23
FBgn0004170	0	6	0	8	9	15	3	0	38	8
FBgn0004171	0	0	0	0	0	0	0	0	0	0
FBgn0004172	0	0	0	0	0	0	0	0	0	0
FBgn0004173	0	0	0	0	0	0	0	0	0	0
FBgn0004174	0	0	0	0	0	0	0	0	0	0
FBgn0004175	0	0	0	0	0	0	0	0	0	0
FBgn0004177	1815	2114	930	3600	3000	4121	3205	2760	6144	2601
FBgn0004179	517	492	186	762	666	691	736	572	1147	379
FBgn0004181	0	0	0	0	0	0	0	0	0	0
FBgn0004183	0	0	4	0	3	0	0	0	3	9
FBgn0004185	17	11	10	6	11	18	8	34	20	36
FBgn0004186	23	17	14	5	19	28	6	17	42	49
FBgn0004187	0	1	5	0	13	0	14	0	7	19
FBgn0004188	15	9	8	2	5	17	4	1	7	12
FBgn0004189	19	28	7	1	10	15	2	2	8	9
FBgn0004190	10	16	9	4	6	34	3	3	6	16
FBgn0004191	115	0	1	6	9	2	27	22	12	13
FBgn0004192	0	0	0	16	24	23	16	0	22	23
FBgn0004197	0	57	56	91	46	105	128	56	84	44
FBgn0004198	323	451	187	1369	1172	1908	1707	279	727	328
FBgn0004227	1074	554	312	871	995	1089	879	1296	2891	1054
FBgn0004228	0	0	0	20	4	53	4	0	5	19
FBgn0004237	713	1523	592	2167	2011	2784	1845	2872	6646	2343
FBgn0004240	0	4	0	0	0	0	0	0	0	1
FBgn0004242	53	43	47	49	46	32	51	210	478	259
FBgn0004244	12	31	4	9	10	16	21	9	118	61
FBgn0004359	77	31	27	57	43	38	52	201	57	31
FBgn0004360	48	31	0	76	47	80	10	33	47	23
FBgn0004362	7170	7567	4289	9170	9431	10960	9865	16106	31663	13336
FBgn0004363	4416	5652	2250	3902	4450	6343	4777	4299	9104	4340
FBgn0004364	417	156	145	64	60	127	149	501	212	103
FBgn0004367	70	290	39	360	403	560	416	73	258	103
FBgn0004368	107	47	34	256	192	227	183	47	218	87
FBgn0004369	469	252	109	458	471	963	645	754	1745	735
FBgn0004370	172	247	115	271	235	349	314	340	496	214
FBgn0004372	0	0	0	0	0	0	0	0	0	0
FBgn0004373	108	227	133	719	676	1166	888	567	946	407
FBgn0004374	239	363	186	728	778	1001	708	474	757	345
FBgn0004378	969	574	330	1318	1331	1699	1337	815	1403	519
FBgn0004379	411	500	235	703	895	924	931	879	1304	521
FBgn0004380	120	87	19	123	69	50	82	99	270	136
FBgn0004381	0	36	13	53	35	79	47	152	256	104
FBgn0004387	259	72	30	165	230	217	225	224	288	126
FBgn0004389	0	0	0	0	0	0	0	0	0	0
FBgn0004390	160	184	67	530	596	817	833	199	542	261
FBgn0004391	617	713	156	649	579	967	798	209	520	223
FBgn0004394	0	2	0	5	1	18	13	0	8	1
FBgn0004395	233	424	197	518	633	644	598	763	1001	385
FBgn0004396	82	91	15	54	30	80	16	196	54	61
FBgn0004397	1	64	12	60	56	67	70	131	42	43
FBgn0004400	19	2	0	3	4	0	10	0	0	0
FBgn0004401	3656	3236	1620	5610	5902	8063	5437	6673	17728	7277
FBgn0004403	6831	15570	7174	8444	13355	13777	7789	8610	27169	16012
FBgn0004404	4445	8807	3750	4417	6720	6234	3769	5231	14698	8555
FBgn0004406	206	221	114	406	390	492	441	73	235	84
FBgn0004407	64	187	137	151	174	311	255	346	560	221
FBgn0004414	0	0	0	0	0	0	0	0	0	1
FBgn0004419	1695	1680	744	1173	1455	1444	1438	1969	3167	1534
FBgn0004425	0	0	0	0	0	0	0	0	0	0
FBgn0004426	0	0	0	0	0	0	0	0	0	0
FBgn0004427	0	0	0	0	0	0	0	0	0	0
FBgn0004428	0	0	0	0	0	0	0	0	0	0
FBgn0004429	0	0	0	0	0	0	0	0	2	2
FBgn0004430	0	0	0	0	0	0	0	0	0	0
FBgn0004431	0	0	0	0	0	0	0	0	6	0
FBgn0004432	5394	4897	2700	8252	8981	11079	9064	7934	13927	6711
FBgn0004435	332	390	146	600	429	647	382	817	995	403
FBgn0004436	228	280	52	417	356	375	482	270	415	203
FBgn0004449	491	401	150	469	539	631	579	1623	2354	1121
FBgn0004456	11	53	29	49	37	32	104	63	108	59
FBgn0004463	314	443	158	524	679	620	488	352	535	185
FBgn0004465	367	344	111	250	310	463	334	337	716	333
FBgn0004507	931	804	330	1584	1762	2297	2052	319	425	185
FBgn0004509	305	76	18	101	104	77	109	104	150	82
FBgn0004510	92	57	72	287	269	385	195	162	182	94
FBgn0004511	5	2	2	2	1	8	3	3	0	3
FBgn0004512	465	376	64	49	13	25	9	65	21	42
FBgn0004513	0	24	0	4	1	19	0	0	2	2
FBgn0004514	0	0	0	0	10	0	0	0	10	7
FBgn0004516	0	14	0	14	12	0	14	0	54	28
FBgn0004552	0	19	0	5	0	0	0	0	2	4
FBgn0004554	0	1	0	4	0	0	0	0	6	0
FBgn0004556	79	443	75	378	455	331	228	217	205	79
FBgn0004567	150	173	110	414	417	417	354	286	409	166
FBgn0004569	216	29	6	93	113	147	121	242	154	104
FBgn0004573	1	37	10	1	0	0	6	1	9	1
FBgn0004574	192	362	142	222	188	317	205	641	684	255
FBgn0004575	6	14	5	11	9	38	19	124	189	87
FBgn0004577	397	429	218	215	265	341	189	118	240	137
FBgn0004580	0	5	0	4	11	1	5	0	24	1
FBgn0004581	109	144	86	259	300	342	315	124	318	159
FBgn0004583	309	187	86	638	515	855	811	241	296	105
FBgn0004584	1544	1503	824	3406	2837	4334	2983	2148	3106	1455
FBgn0004587	1753	1867	1075	4802	5016	6597	4964	4772	10951	5223
FBgn0004588	0	0	0	0	0	0	0	0	0	0
FBgn0004589	0	2	0	0	0	0	0	0	0	0
FBgn0004590	0	0	0	0	0	0	0	0	0	0
FBgn0004591	0	0	0	0	0	0	0	0	0	0
FBgn0004592	0	0	0	0	0	3	0	0	1	0
FBgn0004593	0	0	0	0	0	0	0	0	0	0
FBgn0004594	0	0	0	0	0	0	0	0	0	0
FBgn0004595	1370	1376	700	3047	3002	4538	3353	9768	24964	10551
FBgn0004597	194	156	75	176	188	225	198	205	403	231
FBgn0004598	437	223	199	497	595	796	590	646	734	351
FBgn0004606	157	29	36	87	37	141	99	138	484	235
FBgn0004607	192	256	85	692	593	806	919	519	545	227
FBgn0004611	272	111	75	434	308	580	376	348	565	277
FBgn0004618	27	1	7	53	13	59	133	47	30	13
FBgn0004619	0	1	0	6	0	0	13	0	33	17
FBgn0004620	0	0	0	0	0	0	0	0	0	6
FBgn0004622	0	8	0	7	10	0	0	0	37	11
FBgn0004623	0	0	0	3	4	0	8	0	0	0
FBgn0004629	0	23	17	7	8	0	0	42	34	20
FBgn0004635	134	16	13	26	16	35	42	49	54	33
FBgn0004636	522	729	296	1010	880	1286	1167	959	1802	828
FBgn0004638	493	453	187	643	527	726	646	533	1046	451
FBgn0004643	345	428	184	669	781	897	1045	817	1396	595
FBgn0004644	0	22	18	39	36	55	75	64	27	22
FBgn0004646	434	533	232	1657	1785	2143	1775	2080	2340	1076
FBgn0004647	1393	930	397	1731	1500	2452	2241	1716	2134	925
FBgn0004648	200	151	82	296	311	502	300	506	577	211
FBgn0004649	0	4	0	0	0	20	0	0	0	17
FBgn0004650	0	3	2	1	4	0	6	0	2	2
FBgn0004652	130	455	139	869	701	1044	871	117	237	117
FBgn0004654	50	512	256	347	479	563	300	35	168	72
FBgn0004655	584	230	137	883	887	1376	987	806	1180	481
FBgn0004656	1018	1190	556	2891	2261	3695	3405	2447	5191	2076
FBgn0004657	332	81	70	380	271	465	262	627	438	216
FBgn0004666	116	14	11	11	9	14	0	95	124	48
FBgn0004687	565	821	311	814	893	1094	1055	1102	1209	533
FBgn0004698	1329	1313	517	2212	2255	2533	1909	1344	1787	651
FBgn0004777	0	0	0	0	0	0	0	0	0	0
FBgn0004778	0	3	0	1	0	0	0	0	3	0
FBgn0004779	0	0	0	2	0	0	0	0	0	0
FBgn0004780	142	160	25	3	8	0	0	0	7	0
FBgn0004781	0	3	0	1	1	10	0	0	0	0
FBgn0004782	0	53	20	30	127	108	22	121	72	65
FBgn0004783	0	59	12	13	39	41	0	0	27	15
FBgn0004784	0	0	0	2	3	17	0	0	8	0
FBgn0004795	62	14	13	21	12	0	21	90	19	5
FBgn0004797	2036	2240	869	2367	1953	2533	2173	1758	2012	840
FBgn0004811	118	399	165	492	523	893	608	619	807	351
FBgn0004828	6800	6712	4152	5367	5415	7955	6022	12999	25275	13616
FBgn0004832	252	241	106	188	273	287	200	204	515	201
FBgn0004837	51	189	59	144	144	235	115	73	317	118
FBgn0004838	3525	4079	1835	8698	6753	9279	7761	6460	12125	5954
FBgn0004839	705	184	250	869	743	1588	1046	907	1739	748
FBgn0004841	0	24	0	1	1	0	0	0	7	5
FBgn0004842	5	3	2	7	2	22	14	36	20	9
FBgn0004852	3	27	18	0	1	0	2	11	4	2
FBgn0004854	80	6	8	26	5	36	40	118	52	19
FBgn0004855	199	318	132	378	411	597	467	29	560	303
FBgn0004856	511	842	317	891	971	1311	1022	804	2205	1068
FBgn0004858	25	73	21	64	55	221	108	137	157	63
FBgn0004859	117	93	52	101	41	229	119	375	116	50
FBgn0004860	393	174	121	701	664	1250	796	554	1229	515
FBgn0004861	847	363	186	942	840	1491	1157	1094	2259	990
FBgn0004862	0	0	0	3	8	24	0	0	146	52
FBgn0004863	0	0	11	13	1	6	11	0	9	3
FBgn0004864	321	110	47	364	417	507	500	111	318	153
FBgn0004865	120	24	5	27	13	14	10	59	41	37
FBgn0004867	8696	18417	9219	21323	29003	28447	17800	18128	43786	24806
FBgn0004868	1716	1362	633	1092	1093	1428	945	1741	4444	2213
FBgn0004870	124	47	38	29	27	50	47	148	136	53
FBgn0004872	23	17	3	41	22	21	27	24	46	11
FBgn0004875	1477	1000	367	2235	2217	3217	2689	1287	1643	689
FBgn0004876	484	238	136	627	521	790	611	829	1218	590
FBgn0004878	270	499	321	437	537	786	808	2043	7192	2909
FBgn0004880	197	513	104	271	191	298	270	310	1200	671
FBgn0004882	23	25	9	174	116	96	92	1	43	26
FBgn0004885	205	84	27	114	53	151	122	254	261	104
FBgn0004888	639	1369	566	697	881	1137	873	691	1914	970
FBgn0004889	873	503	200	1105	1048	1397	1217	610	923	344
FBgn0004892	0	15	24	25	11	48	55	12	35	10
FBgn0004893	398	32	35	213	92	327	268	447	166	53
FBgn0004895	0	0	0	0	0	0	0	0	2	3
FBgn0004896	0	0	15	25	29	63	3	0	96	16
FBgn0004897	0	16	4	7	0	7	26	0	3	0
FBgn0004898	46	10	11	55	14	59	0	2	27	29
FBgn0004901	169	303	159	343	289	361	382	107	198	114
FBgn0004903	567	126	88	349	325	439	229	380	683	342
FBgn0004907	3082	3826	1527	4276	3625	4716	3399	3945	6003	2522
FBgn0004908	159	315	133	114	166	227	139	80	402	181
FBgn0004910	0	7	0	0	1	3	0	19	0	5
FBgn0004911	0	0	0	0	0	0	0	0	0	0
FBgn0004913	748	673	351	1127	1110	1371	1092	874	1157	508
FBgn0004914	0	10	0	22	11	46	50	26	36	20
FBgn0004915	110	425	86	324	338	455	334	386	880	371
FBgn0004919	0	15	15	12	20	1	12	96	212	142
FBgn0004921	976	921	515	839	757	989	671	1440	2740	1290
FBgn0004924	496	738	229	1053	966	1381	1070	820	2021	863
FBgn0004926	577	4090	1560	3653	3934	4956	3064	2196	4353	2352
FBgn0004956	0	0	0	4	3	0	0	0	9	0
FBgn0004957	55	36	34	192	132	207	89	256	435	211
FBgn0004959	0	0	0	1	0	0	0	0	3	0
FBgn0005198	126	203	92	284	351	422	351	250	435	205
FBgn0005278	733	1127	550	2829	2580	3552	2723	1470	3194	1326
FBgn0005322	395	411	91	421	408	438	328	173	520	224
FBgn0005355	0	23	20	82	76	137	31	14	186	80
FBgn0005386	199	200	66	558	380	915	591	118	563	223
FBgn0005390	0	0	0	0	0	0	0	0	3	0
FBgn0005391	0	0	0	0	0	0	0	98	3	0
FBgn0005411	1028	986	609	1381	1582	1537	1413	1220	3730	2023
FBgn0005427	135	126	51	598	553	868	700	789	1819	752
FBgn0005533	7652	19438	8470	8104	15378	14241	8507	11347	27315	16275
FBgn0005536	504	249	106	620	544	884	753	634	996	402
FBgn0005558	0	33	21	55	63	75	137	303	634	242
FBgn0005561	0	13	14	24	15	25	5	0	42	19
FBgn0005564	0	22	3	25	11	14	2	44	163	86
FBgn0005585	5079	7655	3003	4767	5504	6645	5229	6721	16045	7792
FBgn0005586	72	11	5	17	13	77	7	33	187	73
FBgn0005590	0	0	0	0	0	0	0	0	0	0
FBgn0005593	10524	14828	7091	12351	21678	21608	14024	13896	25095	13213
FBgn0005596	146	95	115	525	517	599	461	407	671	226
FBgn0005612	167	42	15	30	24	23	26	142	64	47
FBgn0005613	0	8	0	4	11	5	36	36	2	4
FBgn0005614	0	3	0	0	0	0	0	1	0	2
FBgn0005616	296	151	78	473	278	493	191	453	962	441
FBgn0005617	326	176	137	644	530	712	543	443	561	217
FBgn0005619	0	11	3	17	3	0	0	38	5	5
FBgn0005624	75	294	55	544	432	687	601	705	975	421
FBgn0005626	6	7	8	10	0	8	0	115	31	12
FBgn0005631	121	126	40	202	248	287	266	216	556	230
FBgn0005632	490	1051	251	1535	1478	1968	1899	1155	1840	719
FBgn0005633	0	0	0	0	0	0	0	0	0	0
FBgn0005636	86	256	56	143	104	177	224	398	914	438
FBgn0005638	0	0	0	0	0	0	0	0	1	0
FBgn0005640	1329	1920	436	860	784	758	785	538	626	333
FBgn0005642	308	310	104	526	717	764	636	385	1003	411
FBgn0005648	605	812	449	2612	2382	2068	1387	1650	3335	1516
FBgn0005649	987	887	412	1423	1397	1870	1756	1121	3075	1333
FBgn0005654	255	284	134	327	358	417	363	135	510	228
FBgn0005655	2865	5595	1605	2156	3195	3458	2606	2033	4432	2344
FBgn0005658	441	6	120	88	40	75	105	764	964	473
FBgn0005659	0	5	0	5	7	16	44	0	9	5
FBgn0005660	0	53	13	33	37	48	1	0	22	13
FBgn0005664	0	0	0	0	0	0	0	0	0	0
FBgn0005666	0	11	0	10	5	1	1	74	130	25
FBgn0005670	0	2	0	4	1	0	0	0	0	1
FBgn0005671	374	784	342	1207	1202	1496	1020	575	815	341
FBgn0005672	74	348	120	579	706	820	606	361	1680	660
FBgn0005674	1422	1658	488	1947	2146	2739	1767	1299	1655	746
FBgn0005677	376	67	113	252	102	455	292	994	1230	491
FBgn0005683	0	86	10	130	119	234	98	153	139	33
FBgn0005694	27	155	42	373	322	514	367	207	167	66
FBgn0005695	0	61	5	104	192	133	101	63	152	24
FBgn0005696	205	183	31	212	311	157	176	311	236	137
FBgn0005771	499	1080	382	1450	1319	1885	1589	748	899	491
FBgn0005775	119	112	45	100	108	132	121	744	1287	537
FBgn0005777	314	265	85	411	444	554	532	267	549	188
FBgn0005778	0	0	0	0	0	0	0	0	0	0
FBgn0005779	0	0	0	0	0	0	0	0	3	0
FBgn0008635	1581	1703	716	1299	1617	2164	1614	911	2141	991
FBgn0008636	119	30	60	67	81	73	75	286	1004	510
FBgn0008646	0	34	14	25	27	51	12	19	30	9
FBgn0008651	0	9	0	24	8	33	5	0	15	6
FBgn0010014	0	17	0	19	10	40	7	98	392	155
FBgn0010015	97	1	0	1	2	0	0	0	0	1
FBgn0010019	0	1	0	3	0	21	0	0	7	8
FBgn0010038	0	10	0	4	14	1	0	0	0	0
FBgn0010039	63	94	52	162	153	238	135	60	28	7
FBgn0010040	0	8	9	1	2	0	3	0	0	0
FBgn0010041	148	72	10	0	4	0	0	0	0	0
FBgn0010042	0	14	1	0	0	0	0	0	0	0
FBgn0010043	0	10	0	4	6	0	0	0	0	0
FBgn0010044	0	0	0	0	0	0	0	0	0	0
FBgn0010051	28	78	4	189	105	330	162	69	83	61
FBgn0010052	0	0	0	0	0	0	0	0	2	1
FBgn0010053	0	7	14	36	74	39	47	0	14	3
FBgn0010078	7660	13677	7449	12223	17295	18167	11120	10518	27737	16677
FBgn0010097	0	64	6	41	56	43	66	79	56	21
FBgn0010100	950	669	421	1497	1470	2342	1776	1687	1962	848
FBgn0010105	0	31	0	31	48	132	121	54	225	87
FBgn0010109	68	532	306	831	852	1151	1028	407	679	327
FBgn0010113	1171	835	482	2888	2665	4205	3312	4017	10613	4752
FBgn0010114	728	850	301	1411	1175	1238	648	169	357	149
FBgn0010173	1315	1392	592	1793	1797	1967	1524	1239	1828	784
FBgn0010194	600	365	169	558	648	816	517	439	908	307
FBgn0010197	0	0	0	1	3	0	0	20	2	0
FBgn0010198	3818	7949	4348	7933	13010	11520	7520	8219	15984	9077
FBgn0010213	706	820	328	351	575	805	672	711	1439	715
FBgn0010215	312	270	120	532	459	398	429	1583	1675	667
FBgn0010217	4087	5966	2299	6039	6044	7024	5676	5169	9093	4269
FBgn0010220	184	276	98	307	387	339	307	171	346	181
FBgn0010222	428	731	201	669	830	965	670	529	348	149
FBgn0010223	0	0	0	13	8	0	0	0	18	5
FBgn0010225	111	147	33	229	269	358	161	122	546	223
FBgn0010226	434	170	150	276	160	380	145	244	383	155
FBgn0010228	1071	667	795	3597	3907	4014	3003	5270	14973	5811
FBgn0010235	670	727	234	476	581	452	564	904	1988	834
FBgn0010238	2069	1477	597	825	912	1545	906	1447	3751	1423
FBgn0010240	140	151	66	56	132	68	153	168	317	157
FBgn0010241	26	6	17	19	11	16	4	0	13	11
FBgn0010246	0	131	45	252	233	260	369	106	100	48
FBgn0010247	470	400	134	823	573	547	770	562	607	319
FBgn0010258	0	1	5	12	8	10	0	81	33	15
FBgn0010263	0	55	27	59	35	42	39	43	106	51
FBgn0010265	6565	12646	5541	10532	17795	16294	10356	10546	20161	10671
FBgn0010269	65	240	84	188	250	173	288	219	652	323
FBgn0010278	3261	4055	1770	3287	3078	4049	2870	2082	3808	1908
FBgn0010280	608	786	287	1406	1149	1857	1577	816	1588	753
FBgn0010282	319	704	255	677	656	1000	628	753	1121	482
FBgn0010287	87	107	30	212	235	245	182	32	293	150
FBgn0010288	424	979	387	933	1007	1088	1006	1015	1877	777
FBgn0010292	70	634	182	681	944	690	742	283	454	239
FBgn0010294	0	0	0	0	0	0	0	0	2	2
FBgn0010295	0	0	0	1	0	0	0	0	0	14
FBgn0010296	0	0	0	0	0	0	0	0	0	0
FBgn0010300	1233	492	468	894	766	1625	1119	4987	9283	4530
FBgn0010303	102	162	55	316	250	496	392	293	461	271
FBgn0010309	219	132	103	172	145	232	220	229	647	268
FBgn0010313	584	598	242	967	956	1230	1469	900	1344	565
FBgn0010314	433	410	127	701	761	1158	1029	595	616	288
FBgn0010315	178	146	44	364	287	409	285	182	293	105
FBgn0010316	103	69	127	102	128	118	209	396	694	320
FBgn0010317	0	0	0	0	11	0	0	0	3	6
FBgn0010323	0	0	0	0	0	0	0	0	4	2
FBgn0010328	1538	791	474	2729	2262	3600	2954	2282	4873	1836
FBgn0010329	40	3	10	4	0	14	9	40	22	18
FBgn0010333	149	495	200	861	734	985	697	903	1228	585
FBgn0010339	342	573	351	534	618	639	513	471	749	415
FBgn0010340	0	126	58	82	74	147	225	258	195	57
FBgn0010341	561	637	335	1191	1048	1361	826	1189	1693	733
FBgn0010342	856	588	394	1379	1242	1782	1205	1556	3007	1268
FBgn0010348	1540	2190	900	2631	1970	3036	2435	2781	4947	2191
FBgn0010350	169	140	45	110	115	142	99	17	250	92
FBgn0010352	541	728	352	1375	1495	1927	1573	1053	1623	692
FBgn0010355	520	588	223	1010	998	1372	805	1104	1695	660
FBgn0010356	286	271	149	302	417	309	293	203	554	209
FBgn0010357	0	0	0	0	0	0	0	0	0	0
FBgn0010358	0	0	0	0	0	0	2	0	0	2
FBgn0010359	0	0	0	0	0	0	2	0	0	0
FBgn0010379	302	520	189	705	539	772	676	738	1339	580
FBgn0010380	498	1112	392	890	1153	1637	1145	434	1281	579
FBgn0010382	446	260	204	1093	871	1393	1254	540	889	351
FBgn0010383	0	3	0	2	0	0	0	0	0	0
FBgn0010385	0	0	0	0	0	0	0	0	0	0
FBgn0010387	73	12	0	0	0	0	0	0	14	3
FBgn0010388	0	0	0	0	0	0	0	0	0	0
FBgn0010389	0	5	2	5	11	79	1	12	8	11
FBgn0010391	902	1068	409	878	1231	1321	749	1081	1200	595
FBgn0010395	0	23	0	12	4	29	18	0	29	14
FBgn0010397	0	11	18	7	0	59	14	27	9	16
FBgn0010398	84	82	41	98	66	129	79	6	117	52
FBgn0010399	171	98	10	11	15	46	37	12	96	36
FBgn0010401	0	1	0	1	0	0	8	0	7	0
FBgn0010403	0	0	0	0	0	0	0	0	0	0
FBgn0010406	184	156	54	164	243	215	154	98	317	141
FBgn0010407	305	141	84	299	393	438	342	616	1274	506
FBgn0010408	6202	11108	6889	11230	20389	18512	10357	14927	29827	17304
FBgn0010409	8522	13665	6292	8710	16928	16714	10274	12468	22342	11572
FBgn0010411	7050	15590	7829	10122	21656	19119	12225	14988	33314	19313
FBgn0010412	6619	12998	5643	9487	15834	16099	10391	11711	23459	12624
FBgn0010414	0	11	0	0	0	0	0	0	0	5
FBgn0010415	464	291	200	590	598	660	564	921	1373	714
FBgn0010416	401	298	118	523	542	788	573	265	762	334
FBgn0010417	358	219	122	329	412	491	343	316	642	436
FBgn0010421	82	125	39	175	194	190	128	424	320	123
FBgn0010422	311	562	306	802	781	933	833	399	1611	678
FBgn0010423	0	0	0	0	0	0	0	0	0	0
FBgn0010424	0	0	0	0	0	0	0	0	1	0
FBgn0010425	0	0	0	0	0	0	0	0	0	0
FBgn0010431	0	1	0	2	1	0	0	0	3	3
FBgn0010433	329	30	126	23	22	26	85	327	50	39
FBgn0010434	630	1157	363	778	843	1470	895	971	1491	568
FBgn0010435	94	31	9	86	84	50	78	80	41	33
FBgn0010438	242	847	285	630	811	781	777	570	734	352
FBgn0010441	52	39	18	72	73	80	97	0	56	32
FBgn0010452	287	190	56	298	213	160	287	588	1150	425
FBgn0010453	0	122	28	60	57	127	95	400	870	374
FBgn0010470	135	17	13	58	42	58	50	201	138	85
FBgn0010473	180	113	59	166	140	250	182	687	905	356
FBgn0010482	425	100	60	6	3	16	16	0	0	0
FBgn0010488	2150	1464	682	3338	2794	4573	2742	2916	3972	1707
FBgn0010497	46	9	0	11	3	0	12	104	9	17
FBgn0010501	135	128	109	274	316	451	316	212	384	156
FBgn0010504	187	76	48	181	127	250	149	354	218	88
FBgn0010516	658	598	257	511	636	682	624	305	845	421
FBgn0010520	212	243	90	140	198	188	166	93	215	107
FBgn0010531	65	81	36	83	73	204	70	54	125	69
FBgn0010548	88	229	91	267	419	434	308	312	596	252
FBgn0010549	274	348	87	459	443	534	386	118	50	37
FBgn0010551	1254	1859	661	2471	3420	2857	2546	929	2086	964
FBgn0010583	237	203	177	464	477	811	518	848	1728	812
FBgn0010590	1408	1992	682	626	937	1135	775	718	2289	1227
FBgn0010591	85	130	68	193	187	238	325	64	150	48
FBgn0010602	1417	2088	842	2322	2455	3042	2333	2032	4495	1927
FBgn0010607	589	517	178	474	565	639	505	341	1164	474
FBgn0010611	268	245	134	273	208	458	313	58	285	100
FBgn0010612	964	1759	857	620	931	1171	1000	522	2533	1302
FBgn0010620	219	169	90	230	200	338	510	102	144	41
FBgn0010621	2097	5059	1943	5129	6594	6880	5269	4017	6957	3171
FBgn0010622	123	142	38	142	193	235	165	109	523	250
FBgn0010638	502	1149	568	607	694	1115	537	762	1870	978
FBgn0010651	0	36	5	51	37	27	48	43	51	26
FBgn0010660	1796	1925	613	1665	1565	1669	1340	1056	1199	454
FBgn0010741	417	1152	553	983	1079	1071	872	599	1353	597
FBgn0010747	427	824	343	860	825	949	710	417	983	401
FBgn0010750	541	596	327	843	991	1099	870	637	1476	674
FBgn0010762	684	292	115	944	870	1204	1045	798	1116	526
FBgn0010768	112	59	58	314	356	570	499	223	475	216
FBgn0010770	111	418	141	430	410	571	502	162	394	184
FBgn0010772	352	345	157	631	816	770	670	838	1748	709
FBgn0010774	1643	1952	916	1708	2087	2792	1645	2922	4196	2005
FBgn0010786	183	377	114	529	639	541	407	449	250	119
FBgn0010803	179	415	171	643	771	732	598	188	525	266
FBgn0010808	272	735	194	350	428	624	341	338	651	324
FBgn0010812	450	178	70	279	255	317	291	242	294	173
FBgn0010825	817	507	134	1073	893	1615	1639	1323	2201	974
FBgn0010830	160	104	76	234	174	309	161	93	300	165
FBgn0010877	273	354	133	445	387	608	570	214	422	214
FBgn0010894	46	34	21	81	53	108	102	139	74	21
FBgn0010905	733	300	139	459	419	619	539	931	1641	701
FBgn0010909	868	560	181	1181	1003	1435	1103	1021	1974	1036
FBgn0010926	496	497	164	888	951	997	712	106	456	165
FBgn0011016	345	515	142	489	659	985	614	1197	1451	809
FBgn0011020	98	333	155	366	488	540	310	208	491	132
FBgn0011202	52	111	37	461	437	496	320	186	254	104
FBgn0011204	417	161	63	220	197	371	163	137	329	140
FBgn0011205	223	129	29	298	291	373	382	77	285	116
FBgn0011206	3	47	9	21	24	41	46	26	69	24
FBgn0011207	266	245	166	409	330	487	466	272	341	156
FBgn0011211	5587	7097	2926	5012	5676	8579	7738	4312	10759	4336
FBgn0011217	1691	1454	709	1945	1708	2679	2026	3096	4629	2149
FBgn0011224	777	611	307	1758	1543	1862	1769	1056	1134	538
FBgn0011225	879	572	228	308	262	522	427	944	1231	532
FBgn0011227	0	432	195	147	150	219	303	183	497	242
FBgn0011230	3227	3027	721	1728	1583	2547	2099	1476	2474	989
FBgn0011232	67	114	41	239	218	354	218	133	245	86
FBgn0011236	136	607	168	367	438	738	546	51	200	104
FBgn0011239	0	0	0	0	0	0	0	0	0	0
FBgn0011244	0	0	0	0	0	0	0	0	0	0
FBgn0011259	519	88	74	360	341	371	470	721	1255	571
FBgn0011260	522	339	164	737	824	1263	805	1036	1732	655
FBgn0011270	0	0	0	0	0	0	0	0	0	0
FBgn0011272	8007	14491	6538	13092	20255	19363	12137	11080	23915	13452
FBgn0011273	0	0	0	2	0	18	0	0	0	1
FBgn0011274	0	40	26	50	53	71	37	76	43	21
FBgn0011276	0	4	0	5	3	34	0	0	13	10
FBgn0011277	0	5	10	0	0	0	8	0	5	2
FBgn0011278	0	0	0	1	0	0	0	0	0	0
FBgn0011279	55	4	0	7	9	0	0	0	3	7
FBgn0011280	0	0	0	2	0	0	0	0	0	1
FBgn0011281	0	0	0	0	0	0	0	0	1	0
FBgn0011282	0	18	0	21	18	5	31	0	23	21
FBgn0011283	0	0	0	0	0	0	0	0	0	0
FBgn0011284	10679	14108	6866	13700	23247	22344	15450	14671	28913	14748
FBgn0011286	0	1	5	4	3	10	0	0	12	14
FBgn0011288	1575	1666	439	848	753	482	509	229	421	196
FBgn0011289	911	881	374	741	770	1167	853	214	1132	589
FBgn0011290	269	198	117	304	405	428	353	571	858	311
FBgn0011291	318	261	93	238	279	184	318	123	484	257
FBgn0011293	0	5	0	0	0	0	0	0	0	0
FBgn0011294	0	0	0	0	0	0	0	0	0	0
FBgn0011296	0	0	0	3	3	0	0	0	16	1
FBgn0011297	390	401	234	931	1020	993	832	374	783	358
FBgn0011300	329	288	96	566	499	618	619	519	691	259
FBgn0011305	498	768	194	855	831	1034	740	1169	2866	1202
FBgn0011327	359	508	166	961	1067	987	1023	983	2063	888
FBgn0011335	118	188	129	205	202	158	165	180	457	228
FBgn0011336	732	615	252	966	1021	1132	782	1070	1993	809
FBgn0011361	331	960	483	554	729	1000	1082	1243	1479	825
FBgn0011455	328	848	328	537	833	935	852	845	969	528
FBgn0011474	241	302	152	919	786	1246	1042	247	687	272
FBgn0011476	42	51	58	70	62	63	57	58	164	63
FBgn0011481	682	430	267	1017	642	1191	1091	1383	1893	874
FBgn0011509	0	113	49	262	276	242	227	47	222	105
FBgn0011554	0	0	0	0	0	0	0	0	0	0
FBgn0011555	0	0	0	0	0	0	0	0	0	0
FBgn0011556	0	0	0	0	0	0	0	0	0	0
FBgn0011559	0	0	0	0	0	0	0	0	13	0
FBgn0011566	30	159	16	244	310	390	294	354	395	210
FBgn0011569	47	54	12	75	49	79	124	24	41	14
FBgn0011570	665	476	117	339	338	346	430	696	822	387
FBgn0011573	695	1196	554	697	704	947	718	950	2029	938
FBgn0011576	98	149	31	76	63	46	88	50	150	85
FBgn0011581	0	17	0	2	6	0	0	0	3	1
FBgn0011582	158	24	31	17	24	48	36	185	62	31
FBgn0011584	122	248	124	680	633	629	563	361	454	265
FBgn0011586	389	743	200	467	568	910	696	821	1545	889
FBgn0011589	0	46	28	1	0	15	1	25	28	21
FBgn0011591	42	48	25	97	66	112	109	90	72	39
FBgn0011592	86	303	96	753	791	1142	904	601	1011	525
FBgn0011596	0	0	0	4	0	10	0	64	6	0
FBgn0011603	0	0	0	2	1	0	0	0	2	5
FBgn0011604	1795	1654	879	2598	2350	2921	2143	1594	3005	1213
FBgn0011606	481	385	221	1023	1077	1717	1178	544	1377	537
FBgn0011638	1486	2533	622	2638	2365	2838	2333	932	2462	1000
FBgn0011640	903	960	441	1396	1610	2157	1448	1162	3878	1861
FBgn0011642	209	337	122	304	357	342	393	617	1125	621
FBgn0011648	194	61	85	242	262	425	194	142	324	204
FBgn0011653	61	33	13	210	158	404	331	220	255	85
FBgn0011655	493	171	166	577	569	994	544	561	1382	559
FBgn0011656	5	59	11	133	102	231	180	298	105	69
FBgn0011659	162	9	63	252	191	290	171	155	185	105
FBgn0011660	148	197	88	283	300	248	234	266	230	88
FBgn0011661	1292	1427	768	2746	2580	3819	3009	2404	4955	2378
FBgn0011666	1068	1461	593	2064	2057	2334	2284	1314	2144	968
FBgn0011668	0	0	0	0	0	0	0	0	0	0
FBgn0011669	0	1	0	0	0	0	0	0	0	0
FBgn0011670	0	0	0	0	0	0	0	0	0	0
FBgn0011672	61	30	17	94	82	84	98	104	120	74
FBgn0011674	220	455	257	1767	1693	2513	2266	615	1668	673
FBgn0011676	70	244	95	12	28	11	10	45	22	24
FBgn0011692	747	1243	632	1432	1642	1974	1522	791	1520	633
FBgn0011693	0	0	6	12	8	5	3	0	21	7
FBgn0011694	0	0	0	0	0	0	0	0	0	0
FBgn0011695	21	46	0	3	19	25	15	0	20	4
FBgn0011701	0	9	6	21	46	32	3	0	77	43
FBgn0011703	1700	1510	605	1668	1671	1701	1693	1325	1998	813
FBgn0011704	1267	915	580	833	1166	1335	1007	1120	2019	893
FBgn0011705	0	0	0	7	4	4	0	0	7	9
FBgn0011706	138	144	35	19	23	22	20	28	81	49
FBgn0011708	185	153	59	285	365	400	310	234	330	136
FBgn0011710	453	543	167	575	570	769	582	710	1542	729
FBgn0011715	1143	610	359	812	880	1243	1054	1067	2741	1429
FBgn0011722	0	170	89	1	1	0	20	0	6	0
FBgn0011723	0	0	3	0	0	0	0	0	0	0
FBgn0011725	1470	523	254	642	667	798	511	846	1442	645
FBgn0011726	2981	4495	2444	2967	2640	3469	3153	4593	12165	5561
FBgn0011737	62	288	169	469	430	607	448	299	614	226
FBgn0011739	376	133	34	317	226	330	368	327	386	130
FBgn0011740	110	125	44	213	171	261	187	391	821	342
FBgn0011741	212	358	175	461	484	557	394	396	694	364
FBgn0011742	169	94	67	622	443	645	531	1002	887	350
FBgn0011743	0	0	0	0	0	0	0	0	0	0
FBgn0011745	781	1167	403	579	779	846	791	1294	2147	932
FBgn0011746	0	9	4	19	20	40	12	1	8	6
FBgn0011747	618	318	218	956	951	1011	1057	1462	1397	605
FBgn0011754	625	477	200	532	516	532	581	213	586	233
FBgn0011758	62	1	0	12	10	42	10	0	35	13
FBgn0011760	1800	2599	1021	2847	2619	3870	2612	2904	5812	2422
FBgn0011761	0	8	6	0	0	0	0	0	0	0
FBgn0011762	200	271	140	208	318	290	181	175	291	134
FBgn0011763	754	488	287	1701	1486	2256	1792	1104	1972	835
FBgn0011766	546	556	410	1572	1229	2597	2238	1526	2097	1024
FBgn0011768	978	2217	770	1346	1533	1828	1363	663	1861	934
FBgn0011769	67	185	68	208	303	168	191	209	232	409
FBgn0011770	178	203	57	76	70	62	139	0	94	35
FBgn0011771	508	402	201	397	466	659	504	675	778	355
FBgn0011774	211	529	195	450	486	802	428	100	225	97
FBgn0011785	672	841	392	1263	1373	2317	1564	1324	1988	810
FBgn0011787	250	542	252	362	429	401	405	236	437	228
FBgn0011802	134	120	76	224	217	258	209	215	281	94
FBgn0011812	0	0	0	1	0	0	0	0	2	0
FBgn0011817	1388	692	369	1035	1151	1025	816	2615	3135	1466
FBgn0011818	231	520	126	365	321	542	364	128	300	151
FBgn0011822	0	0	0	0	0	0	0	0	0	0
FBgn0011824	267	1272	427	1435	1434	1190	1007	379	1024	490
FBgn0011826	13	251	47	277	188	566	404	249	534	193
FBgn0011828	0	24	15	9	5	0	5	183	854	352
FBgn0011829	0	20	7	30	22	3	32	80	35	10
FBgn0011832	0	0	0	0	0	0	0	0	0	0
FBgn0011834	0	0	0	0	0	0	0	0	0	0
FBgn0011836	475	218	167	361	374	347	466	587	794	405
FBgn0011837	161	151	94	407	383	441	597	177	252	132
FBgn0011840	0	0	0	0	0	0	0	0	0	0
FBgn0011844	0	0	0	0	0	0	0	0	0	0
FBgn0011845	0	0	0	0	0	0	0	0	0	0
FBgn0011848	0	0	0	0	0	0	0	0	0	0
FBgn0011849	0	0	0	0	0	0	0	0	0	0
FBgn0011850	0	0	0	0	0	0	0	0	0	0
FBgn0011851	0	0	0	0	0	0	0	0	0	0
FBgn0011852	0	0	0	0	0	0	0	0	0	0
FBgn0011853	0	0	0	0	0	0	0	0	0	0
FBgn0011854	0	0	0	0	0	0	0	0	0	0
FBgn0011855	0	0	0	0	0	0	0	0	0	0
FBgn0011858	0	0	0	0	0	0	0	0	0	0
FBgn0011859	0	0	0	0	0	0	0	0	1	0
FBgn0011860	0	0	3	0	0	0	0	0	0	0
FBgn0011861	0	0	0	0	0	0	0	0	0	0
FBgn0011862	0	0	1	0	0	0	0	0	0	0
FBgn0011863	0	0	1	0	0	0	0	0	0	0
FBgn0011864	0	1	1	0	0	0	0	0	0	0
FBgn0011865	0	0	0	0	0	0	0	0	0	0
FBgn0011866	0	0	0	0	0	0	0	0	0	0
FBgn0011867	0	0	0	0	0	0	0	0	0	0
FBgn0011868	0	0	0	0	0	0	0	0	0	0
FBgn0011869	0	0	1	0	0	0	0	0	0	0
FBgn0011870	80	0	0	0	0	0	0	0	0	0
FBgn0011871	0	0	0	0	0	0	0	0	1	0
FBgn0011872	0	0	0	0	0	0	0	0	0	0
FBgn0011877	0	0	0	0	0	0	0	0	0	0
FBgn0011878	0	0	0	0	0	0	0	0	7	0
FBgn0011879	0	0	0	1	0	0	0	0	0	0
FBgn0011880	0	0	0	0	0	0	0	0	0	0
FBgn0011881	0	0	0	1	0	0	0	0	0	0
FBgn0011882	0	0	0	0	0	0	0	1	0	0
FBgn0011883	0	0	0	0	0	0	0	0	0	0
FBgn0011884	0	0	0	0	0	0	0	0	0	0
FBgn0011885	0	0	0	0	0	0	0	0	0	0
FBgn0011887	0	0	0	1	0	0	5	0	0	0
FBgn0011888	0	0	0	0	0	7	0	0	0	0
FBgn0011889	0	0	0	2	0	5	0	0	0	0
FBgn0011890	0	0	0	1	0	0	0	0	0	0
FBgn0011891	0	0	0	0	3	0	0	0	6	0
FBgn0011892	0	0	0	0	0	0	0	0	0	0
FBgn0011893	0	0	0	0	0	0	0	0	0	0
FBgn0011894	0	0	0	0	0	0	0	0	0	0
FBgn0011895	0	0	0	0	0	0	0	0	0	0
FBgn0011896	0	0	0	0	0	0	0	0	0	0
FBgn0011897	0	0	0	0	0	0	0	0	0	0
FBgn0011902	0	0	0	0	0	0	0	0	0	0
FBgn0011904	0	0	0	0	0	1	0	0	0	1
FBgn0011905	0	0	0	0	0	0	0	0	0	1
FBgn0011906	0	0	2	0	0	0	0	20	0	0
FBgn0011909	0	0	0	1	1	0	0	0	0	0
FBgn0011910	0	0	0	0	0	0	0	0	0	0
FBgn0011915	0	8	0	0	0	0	0	0	0	0
FBgn0011916	0	0	0	2	0	0	0	0	0	0
FBgn0011919	0	0	0	0	0	0	0	0	0	0
FBgn0011921	0	0	0	0	0	0	0	0	0	0
FBgn0011927	0	0	0	0	0	0	0	0	0	0
FBgn0011928	0	0	0	0	0	0	0	0	0	0
FBgn0011931	0	0	0	0	0	0	0	0	0	0
FBgn0011932	0	0	0	0	0	0	0	0	0	0
FBgn0011933	0	0	0	0	0	0	0	0	0	0
FBgn0011934	0	0	0	0	0	0	0	0	0	0
FBgn0011935	0	0	0	0	0	0	0	0	0	0
FBgn0011936	0	0	0	0	0	0	0	0	0	0
FBgn0011937	0	1	0	0	0	0	0	0	0	0
FBgn0011938	0	0	0	0	0	0	0	0	0	0
FBgn0011944	0	0	0	0	0	0	0	0	0	0
FBgn0011945	0	0	0	0	0	0	0	0	0	0
FBgn0011948	0	0	0	0	0	0	0	0	0	0
FBgn0011949	0	0	0	0	0	0	0	0	0	0
FBgn0011950	0	0	0	0	0	0	0	0	0	0
FBgn0011951	0	0	0	0	0	0	0	0	0	0
FBgn0011952	0	0	0	0	0	0	0	0	0	0
FBgn0011953	0	0	0	0	0	0	0	0	0	0
FBgn0011954	0	1	0	0	0	0	0	0	0	0
FBgn0011955	0	0	0	0	0	0	0	0	0	0
FBgn0011956	0	0	0	0	0	0	0	0	0	0
FBgn0011957	0	0	0	0	0	0	0	0	0	0
FBgn0011958	0	0	0	0	0	0	0	0	0	0
FBgn0011959	0	0	0	0	0	0	0	0	0	0
FBgn0011960	0	0	0	0	1	0	0	0	0	0
FBgn0011961	0	0	0	0	0	0	0	0	0	0
FBgn0011962	0	0	0	0	0	0	0	0	0	0
FBgn0011963	0	0	0	0	0	0	0	0	0	0
FBgn0011965	0	0	0	0	0	0	0	0	0	0
FBgn0011966	0	0	0	0	0	0	0	0	0	0
FBgn0011970	0	0	0	0	0	0	0	0	0	0
FBgn0011971	0	0	0	0	0	0	0	0	0	0
FBgn0011974	0	0	0	0	0	0	0	0	0	0
FBgn0011975	0	0	0	0	0	0	0	0	0	0
FBgn0011976	0	0	0	0	0	0	0	0	0	0
FBgn0011977	0	0	0	0	0	0	0	0	0	0
FBgn0011980	0	0	0	0	0	0	0	0	0	0
FBgn0011981	0	0	0	0	0	0	0	0	0	0
FBgn0011982	0	7	0	0	0	0	0	0	4	0
FBgn0011983	0	0	0	0	0	0	0	0	0	0
FBgn0011984	0	0	0	0	0	0	0	0	0	0
FBgn0011985	0	0	0	0	0	0	0	0	1	2
FBgn0011986	0	0	0	0	0	0	0	0	0	0
FBgn0011987	0	0	0	0	0	0	0	0	0	0
FBgn0011993	0	0	0	0	0	0	0	0	0	0
FBgn0011994	0	0	0	0	0	0	0	0	0	0
FBgn0011998	0	0	0	0	0	0	0	0	0	0
FBgn0011999	0	0	0	0	0	0	0	0	0	0
FBgn0012000	0	0	0	0	0	0	0	0	0	0
FBgn0012001	0	0	0	0	0	0	0	0	0	0
FBgn0012002	0	0	0	0	0	0	0	0	0	0
FBgn0012003	0	0	0	0	0	0	0	0	0	0
FBgn0012004	0	0	0	0	0	0	0	0	0	0
FBgn0012009	0	0	0	0	0	0	2	0	0	0
FBgn0012010	0	0	0	0	0	0	0	0	0	0
FBgn0012011	0	1	0	0	0	0	0	0	0	0
FBgn0012016	0	0	0	0	0	0	0	0	0	0
FBgn0012017	0	0	0	0	0	0	0	0	0	0
FBgn0012018	0	0	0	0	0	0	10	0	0	0
FBgn0012024	0	0	0	0	0	0	0	0	0	0
FBgn0012025	0	0	0	0	0	0	0	0	0	0
FBgn0012026	0	0	0	0	0	0	0	0	0	1
FBgn0012027	0	0	0	0	0	0	0	0	0	0
FBgn0012028	0	4	0	0	0	0	0	0	0	0
FBgn0012034	120	184	92	429	358	531	333	135	343	173
FBgn0012036	1367	2751	1076	1743	2360	1969	1786	291	808	196
FBgn0012037	605	55	142	65	164	352	236	774	692	271
FBgn0012042	0	7	0	3	0	2	0	0	0	0
FBgn0012051	256	481	170	562	466	362	366	233	268	146
FBgn0012058	296	269	148	419	515	720	559	419	852	329
FBgn0012344	0	0	0	6	1	0	0	41	19	48
FBgn0013263	265	514	330	1704	1608	2260	2086	1473	3454	1256
FBgn0013269	2916	6682	2645	8962	9567	9094	7091	3154	6056	3003
FBgn0013272	982	396	147	1100	1062	1469	1180	724	476	188
FBgn0013275	18055	9800	7172	26465	40670	30220	23881	49329	44750	40429
FBgn0013276	17102	9227	6880	25426	39111	28657	22833	47067	42416	38988
FBgn0013277	9537	4519	3887	13008	19860	15951	13845	28406	27900	22132
FBgn0013278	9947	4641	3970	13757	20352	17060	14591	29252	27618	21518
FBgn0013279	7983	3762	3359	11553	17418	13656	11576	24455	23496	18313
FBgn0013300	0	0	0	0	0	0	0	0	0	0
FBgn0013301	0	0	0	0	0	0	0	0	0	0
FBgn0013303	243	200	83	167	137	143	172	574	1260	732
FBgn0013305	360	248	202	395	368	381	212	297	501	225
FBgn0013307	0	0	0	0	1	0	0	0	1	5
FBgn0013308	0	0	0	0	1	0	0	0	7	5
FBgn0013323	0	7	4	9	11	12	0	0	0	1
FBgn0013325	5725	9776	4966	8723	14911	13004	8615	10080	22874	13086
FBgn0013334	215	379	189	611	575	541	361	572	1462	598
FBgn0013342	189	19	5	65	42	59	125	371	541	232
FBgn0013343	160	444	136	530	351	759	469	498	617	405
FBgn0013347	508	1128	516	414	722	800	535	755	1393	671
FBgn0013348	0	0	0	0	0	0	0	0	0	1
FBgn0013432	360	505	82	237	232	285	279	123	245	134
FBgn0013433	4	0	1	8	10	15	3	37	89	60
FBgn0013435	134	155	71	181	213	189	184	71	285	121
FBgn0013467	0	7	0	7	8	16	0	79	128	52
FBgn0013469	267	632	266	1427	1419	2054	1505	749	1312	562
FBgn0013531	86	179	140	142	194	143	57	113	350	145
FBgn0013548	179	187	100	248	318	445	277	343	405	166
FBgn0013563	54	39	17	72	88	122	61	0	62	25
FBgn0013576	175	238	143	392	329	464	429	392	539	242
FBgn0013717	314	150	79	314	373	397	402	360	782	328
FBgn0013718	45	60	35	72	92	123	130	135	127	81
FBgn0013720	194	57	44	117	70	194	111	165	130	46
FBgn0013725	139	263	115	200	176	284	124	187	265	145
FBgn0013726	796	1167	635	2087	1892	2967	1892	1612	3295	1570
FBgn0013732	30	92	20	207	231	287	280	97	145	75
FBgn0013733	871	931	345	1553	1694	2048	1862	1415	2377	1114
FBgn0013746	727	808	303	530	713	728	553	390	964	493
FBgn0013749	439	429	157	248	269	242	281	338	780	445
FBgn0013750	83	221	146	452	261	475	365	276	386	198
FBgn0013751	0	30	14	17	6	3	0	159	162	56
FBgn0013753	438	295	168	399	450	649	394	409	2634	1314
FBgn0013755	0	57	0	7	7	49	0	0	74	26
FBgn0013756	1595	1612	604	2074	2095	2699	2326	1683	2590	938
FBgn0013759	307	182	128	520	393	659	366	564	1098	537
FBgn0013762	0	80	77	134	170	142	105	102	531	236
FBgn0013763	0	10	0	4	2	18	15	81	12	2
FBgn0013764	197	400	203	511	617	665	445	505	1834	915
FBgn0013765	215	366	153	1249	1312	1551	1203	1031	1179	410
FBgn0013767	0	25	24	2	12	0	0	0	1	4
FBgn0013770	871	1176	699	1904	2581	2430	2375	1103	2651	1442
FBgn0013771	0	0	0	1	0	0	0	0	0	0
FBgn0013772	0	0	0	0	0	0	0	0	0	0
FBgn0013773	0	7	0	0	0	0	0	0	0	0
FBgn0013799	209	258	37	367	399	478	287	655	891	320
FBgn0013810	42	38	5	68	49	71	81	53	75	37
FBgn0013811	0	45	18	100	39	131	69	13	65	33
FBgn0013812	0	6	0	1	0	0	0	0	6	0
FBgn0013813	0	7	0	0	0	0	0	0	6	1
FBgn0013949	0	15	0	18	47	0	30	0	16	4
FBgn0013953	0	0	6	1	0	0	0	0	2	3
FBgn0013954	3060	4419	1670	2687	3280	4264	3448	2935	6491	3521
FBgn0013972	222	21	27	5	3	23	10	0	120	27
FBgn0013973	44	1	15	7	4	20	8	6	67	37
FBgn0013981	1462	3059	1556	2804	2619	3573	2232	3802	8945	4933
FBgn0013983	65	43	35	56	57	38	8	34	60	29
FBgn0013987	233	348	107	611	715	812	771	712	669	285
FBgn0013995	0	30	3	1	2	0	0	0	1	3
FBgn0013997	1305	581	320	685	654	892	602	1440	2215	901
FBgn0014000	0	0	0	3	0	0	0	0	3	0
FBgn0014002	2569	2206	929	2118	2337	3159	2410	4730	8305	4348
FBgn0014006	63	164	35	201	231	228	234	312	231	102
FBgn0014007	134	274	107	412	313	443	416	1062	1113	528
FBgn0014009	360	322	149	458	469	753	428	594	1442	689
FBgn0014010	419	430	230	442	407	606	464	581	1205	497
FBgn0014011	0	10	3	46	17	29	43	159	121	44
FBgn0014018	251	230	65	436	571	752	466	492	229	91
FBgn0014019	0	0	0	0	0	9	11	0	1	0
FBgn0014020	910	1277	456	1414	1372	1533	1239	1682	2654	1172
FBgn0014022	182	171	65	151	111	180	167	256	246	108
FBgn0014023	286	383	180	221	291	303	254	417	416	203
FBgn0014024	230	558	139	588	552	506	660	427	1344	575
FBgn0014026	10109	14613	7609	20149	31899	29912	18487	16853	34858	19075
FBgn0014028	1015	1684	689	936	1383	1449	1287	347	1373	682
FBgn0014029	1206	1021	387	1078	1041	1379	1068	1176	2420	1125
FBgn0014031	0	22	0	15	0	0	0	0	12	14
FBgn0014032	65	20	0	88	114	179	80	30	103	47
FBgn0014033	0	9	0	4	2	11	17	0	22	2
FBgn0014037	467	676	305	1353	1225	1866	1293	1030	1598	869
FBgn0014073	73	3	5	8	5	51	11	0	1	2
FBgn0014075	483	474	205	475	622	625	666	562	979	393
FBgn0014076	0	0	0	0	0	0	0	0	0	0
FBgn0014092	201	145	63	187	221	151	129	115	293	141
FBgn0014127	334	474	210	709	869	897	901	719	1304	388
FBgn0014133	603	470	261	1110	1038	1527	1300	1303	2736	1229
FBgn0014135	312	504	250	30	14	46	70	5	2	3
FBgn0014141	473	717	208	577	546	1245	750	457	190	109
FBgn0014143	0	0	0	0	0	0	1	0	1	1
FBgn0014163	5984	4567	2669	4831	3400	5884	4285	11929	25885	10667
FBgn0014179	0	31	10	29	46	22	54	153	287	109
FBgn0014184	4228	5958	3086	3309	3054	4038	3443	3616	6971	4084
FBgn0014189	2269	3223	1364	3332	4951	4454	4051	4494	9220	4190
FBgn0014269	201	592	267	476	551	815	540	534	1114	525
FBgn0014340	8	141	79	457	482	618	224	360	475	179
FBgn0014342	0	0	1	5	7	15	44	0	1	1
FBgn0014343	0	8	0	14	17	47	6	0	8	12
FBgn0014366	235	604	301	719	745	760	477	768	1189	522
FBgn0014368	0	9	0	2	9	6	11	0	9	1
FBgn0014380	89	49	34	30	15	51	29	63	53	42
FBgn0014388	315	213	178	740	466	1027	737	460	743	356
FBgn0014391	676	1101	459	362	506	548	559	456	1354	848
FBgn0014395	16	27	13	20	8	46	12	0	64	19
FBgn0014396	0	0	0	8	5	19	0	59	77	62
FBgn0014411	289	323	158	448	363	579	456	335	656	255
FBgn0014417	56	17	0	12	24	51	41	0	24	22
FBgn0014427	113	38	7	69	40	50	14	244	144	64
FBgn0014454	0	0	0	0	0	0	0	0	0	0
FBgn0014455	1887	3396	1369	1314	1925	2047	1578	791	2015	1057
FBgn0014464	0	0	0	1	0	0	0	0	0	2
FBgn0014465	0	3	0	0	0	0	0	0	0	2
FBgn0014466	0	3	0	1	0	0	0	0	0	5
FBgn0014469	0	1	0	0	4	0	0	41	5	2
FBgn0014848	0	0	0	0	0	0	0	0	0	0
FBgn0014849	0	0	0	0	0	0	0	0	0	0
FBgn0014850	0	0	0	0	0	0	0	0	2	0
FBgn0014851	0	0	0	0	0	0	0	0	0	0
FBgn0014857	4028	6270	2894	2819	3397	5701	4126	5535	10330	5247
FBgn0014859	43	11	2	4	5	7	20	16	12	6
FBgn0014861	1450	1434	788	2169	2892	3279	2292	1483	2335	941
FBgn0014863	52	4	0	0	0	16	3	0	5	6
FBgn0014865	0	0	0	0	0	0	0	0	0	0
FBgn0014868	960	1252	468	980	1350	1341	960	1654	3340	1670
FBgn0014869	711	1969	685	1093	1230	1957	2089	601	811	385
FBgn0014870	238	474	133	1036	892	929	791	879	1821	682
FBgn0014877	250	511	138	380	526	455	420	327	299	120
FBgn0014879	1275	1777	963	2785	2324	3042	2551	3087	6503	2896
FBgn0014903	114	34	36	91	124	128	98	0	124	46
FBgn0014906	72	183	58	205	232	402	334	345	629	295
FBgn0014930	183	156	99	134	167	151	151	103	222	94
FBgn0014931	17	3	16	8	5	1	8	0	1	0
FBgn0014949	61	24	9	17	6	2	0	0	4	2
FBgn0015000	0	95	55	256	231	196	324	65	261	165
FBgn0015001	0	0	0	1	1	0	0	0	3	4
FBgn0015008	0	0	0	0	0	0	0	0	0	0
FBgn0015010	0	2	10	2	1	18	15	29	24	8
FBgn0015011	0	0	0	0	0	0	0	0	3	1
FBgn0015019	1889	4059	1621	4011	4085	5009	3435	2157	4311	2075
FBgn0015024	722	995	373	1210	1055	1235	1055	1230	2506	1110
FBgn0015025	0	37	1	40	48	9	22	23	43	25
FBgn0015031	789	1736	723	466	840	1195	740	604	1491	913
FBgn0015032	0	0	0	0	0	0	0	0	0	0
FBgn0015033	0	0	0	0	7	0	0	0	0	0
FBgn0015034	0	0	0	1	6	0	0	0	0	0
FBgn0015035	0	0	0	0	0	0	0	0	0	0
FBgn0015036	0	8	0	18	16	14	24	0	26	7
FBgn0015037	0	15	0	2	5	0	0	0	0	0
FBgn0015038	0	0	0	0	0	0	0	0	2	0
FBgn0015039	0	1	0	0	0	0	0	0	0	4
FBgn0015040	0	10	18	28	19	18	35	68	33	32
FBgn0015075	769	691	260	416	435	430	437	715	1275	403
FBgn0015218	855	1192	485	2212	2765	2900	2168	1969	3371	1744
FBgn0015221	2392	2973	1181	1392	1867	2121	1391	913	1857	785
FBgn0015222	1908	3203	1297	2035	2874	3071	1957	868	1957	923
FBgn0015229	66	103	48	171	155	262	151	193	420	231
FBgn0015230	0	0	0	0	0	0	0	0	0	0
FBgn0015239	143	86	64	170	139	183	162	138	340	195
FBgn0015240	1	29	26	90	91	69	46	0	116	44
FBgn0015245	1826	4094	1625	6186	6333	9853	6530	2294	4209	2155
FBgn0015247	491	372	148	451	455	757	432	183	656	319
FBgn0015268	2893	4617	2029	7005	8810	9479	6627	3079	6493	3666
FBgn0015269	245	103	33	379	331	428	345	162	408	147
FBgn0015270	98	333	151	602	748	597	574	491	435	187
FBgn0015271	370	282	134	235	344	437	303	184	382	165
FBgn0015277	128	77	46	189	172	193	119	130	304	131
FBgn0015278	222	87	62	255	259	362	336	105	378	132
FBgn0015279	134	210	141	307	293	606	429	163	399	165
FBgn0015282	1259	2272	631	732	1135	1232	1040	1887	3053	1367
FBgn0015283	902	1526	686	742	842	974	928	1205	2642	1256
FBgn0015286	243	274	86	403	318	413	360	586	833	340
FBgn0015288	8544	10994	4769	12991	19212	21653	15208	13484	21122	10299
FBgn0015295	30	79	44	117	156	214	61	24	93	49
FBgn0015296	53	185	102	307	218	503	292	588	760	325
FBgn0015298	223	409	224	219	348	431	413	158	424	207
FBgn0015299	86	817	241	228	462	316	371	595	1363	649
FBgn0015300	0	0	0	0	0	0	0	0	0	0
FBgn0015316	0	8	3	7	33	45	25	0	67	47
FBgn0015320	318	431	290	743	645	843	667	946	1674	817
FBgn0015321	568	726	278	820	728	922	730	741	983	389
FBgn0015331	225	127	28	352	409	296	220	202	566	205
FBgn0015336	0	0	0	3	1	0	0	0	0	0
FBgn0015338	268	295	135	273	352	372	253	185	458	224
FBgn0015351	273	139	62	74	66	68	76	0	122	48
FBgn0015359	78	163	56	224	236	435	283	156	380	145
FBgn0015360	61	72	45	129	117	262	111	49	253	98
FBgn0015371	66	94	25	124	90	251	127	728	1271	602
FBgn0015372	172	59	47	93	101	113	162	106	212	88
FBgn0015376	207	94	58	168	233	221	97	28	180	79
FBgn0015379	425	1446	729	875	949	1254	987	916	2049	1041
FBgn0015380	670	322	114	323	225	383	410	593	1011	571
FBgn0015381	0	0	0	0	0	0	0	4	0	0
FBgn0015391	787	850	488	2210	1951	2784	1796	1349	1789	689
FBgn0015393	401	1197	497	1113	1204	1683	1279	644	1310	749
FBgn0015396	511	243	209	1076	1061	1567	1134	1025	1657	725
FBgn0015399	366	493	151	318	196	471	259	316	436	222
FBgn0015400	63	36	37	26	24	36	89	128	211	92
FBgn0015402	114	220	125	276	293	556	345	276	427	202
FBgn0015477	534	513	131	710	717	1001	764	347	708	283
FBgn0015509	1080	1047	343	620	756	950	997	1580	2429	970
FBgn0015513	3	333	65	325	348	487	409	298	229	126
FBgn0015519	147	73	16	42	35	47	45	74	132	92
FBgn0015520	0	80	30	161	101	132	153	834	830	373
FBgn0015521	3541	8281	4032	4749	8778	8526	5233	5667	12912	7820
FBgn0015522	21	14	0	0	1	30	0	0	1	1
FBgn0015524	2	20	0	3	6	21	9	21	95	39
FBgn0015527	418	1964	634	2022	2367	2939	2126	1173	2342	1143
FBgn0015543	0	4	0	4	4	1	6	39	10	1
FBgn0015544	83	141	114	208	304	266	353	53	330	143
FBgn0015546	537	397	167	655	864	513	467	228	514	148
FBgn0015550	704	724	388	590	832	914	485	792	2801	1235
FBgn0015553	46	135	25	98	93	113	81	174	175	52
FBgn0015558	419	312	185	1197	1232	1302	1173	865	1925	756
FBgn0015561	0	11	5	3	1	8	0	0	1	0
FBgn0015568	0	0	0	0	0	0	0	0	0	0
FBgn0015569	83	55	19	18	10	24	16	0	3	5
FBgn0015570	0	0	0	6	1	0	0	0	0	3
FBgn0015571	0	3	5	17	17	28	6	20	14	7
FBgn0015572	0	0	0	2	0	0	11	0	0	0
FBgn0015574	0	0	0	0	0	0	1	0	0	3
FBgn0015575	0	0	0	0	0	26	0	0	0	0
FBgn0015576	0	0	0	0	0	0	0	0	0	0
FBgn0015577	0	35	0	76	58	33	72	36	38	20
FBgn0015582	34	18	20	67	124	83	64	0	79	50
FBgn0015583	0	0	0	0	0	0	0	0	0	0
FBgn0015584	0	0	0	0	0	0	0	0	0	4
FBgn0015585	0	0	0	3	0	0	0	0	0	0
FBgn0015586	0	0	0	0	0	0	0	0	0	0
FBgn0015589	505	169	49	420	421	682	463	852	1018	425
FBgn0015591	0	37	5	2	1	3	0	1	6	0
FBgn0015600	1178	1647	335	1081	1208	1087	978	278	481	227
FBgn0015602	558	586	210	685	635	835	687	665	1493	719
FBgn0015609	330	200	115	523	363	599	521	1216	2239	859
FBgn0015614	77	273	27	157	162	221	224	84	150	76
FBgn0015615	621	564	183	853	731	1263	1054	793	1511	627
FBgn0015618	468	137	30	96	113	108	134	89	257	79
FBgn0015621	161	124	123	198	291	474	271	154	382	225
FBgn0015622	729	948	273	1363	1149	1999	1311	1342	2676	1084
FBgn0015623	0	108	37	122	162	160	164	123	173	80
FBgn0015625	332	643	260	2432	2377	3766	2909	652	1802	670
FBgn0015663	0	3	0	9	3	32	8	0	8	6
FBgn0015664	1053	615	350	1130	1235	1732	1024	1036	2009	771
FBgn0015714	0	1	0	5	16	0	0	0	2	1
FBgn0015721	149	112	122	212	203	376	212	154	555	277
FBgn0015737	485	586	291	934	870	1192	884	723	1081	397
FBgn0015754	353	563	261	498	516	602	522	812	1799	818
FBgn0015756	8504	13695	6740	10246	18861	16701	10807	13304	28574	15874
FBgn0015765	84	74	12	115	99	59	97	38	44	10
FBgn0015766	133	85	84	334	375	636	471	281	202	73
FBgn0015770	0	0	0	0	0	0	0	0	0	0
FBgn0015772	174	107	31	254	268	374	393	193	401	156
FBgn0015773	130	15	19	18	23	23	39	28	54	25
FBgn0015774	269	26	66	50	39	132	57	373	372	187
FBgn0015776	2	52	19	32	9	90	33	158	39	17
FBgn0015777	841	1123	320	872	1019	845	999	1376	1916	868
FBgn0015778	3629	3106	1353	8179	5929	8894	6642	4732	7462	3575
FBgn0015781	0	133	86	142	168	185	217	85	320	148
FBgn0015789	312	323	107	437	464	739	395	235	727	277
FBgn0015790	950	875	300	962	950	1233	1082	1115	1729	848
FBgn0015791	308	262	150	316	394	213	295	165	559	245
FBgn0015793	71	41	35	73	71	101	74	111	188	103
FBgn0015794	144	589	241	310	465	368	363	420	480	222
FBgn0015795	441	487	197	486	546	574	361	328	623	273
FBgn0015797	227	428	128	295	284	281	309	263	613	331
FBgn0015799	320	420	122	453	425	738	621	338	1001	428
FBgn0015801	0	0	0	26	23	37	41	77	9	10
FBgn0015803	189	137	88	361	310	622	225	396	477	247
FBgn0015805	1672	1451	676	2704	2916	3704	2792	3183	6888	2613
FBgn0015808	571	495	126	298	320	280	285	208	382	151
FBgn0015818	152	382	152	580	625	807	458	445	879	384
FBgn0015828	66	359	196	302	315	536	391	234	707	412
FBgn0015829	0	136	109	112	209	199	109	269	432	224
FBgn0015831	0	0	0	0	0	0	0	0	3	0
FBgn0015834	1742	2540	1208	2651	4004	4107	2643	1967	4515	2239
FBgn0015838	121	269	150	525	457	690	445	699	749	414
FBgn0015872	236	52	45	55	76	70	98	168	57	55
FBgn0015903	577	802	426	2292	2497	3022	2409	1503	1621	679
FBgn0015904	0	15	1	27	7	19	32	50	19	15
FBgn0015905	69	87	26	158	254	174	108	110	183	89
FBgn0015919	0	9	3	12	14	11	11	17	13	2
FBgn0015924	77	30	5	116	118	124	102	29	173	64
FBgn0015925	536	230	91	214	233	312	212	175	364	171
FBgn0015926	25	62	29	98	74	95	117	40	190	60
FBgn0015929	1861	1644	973	1776	2185	2646	2269	1337	2460	1050
FBgn0015946	137	137	28	183	169	158	46	0	223	129
FBgn0015949	258	506	171	999	901	1311	987	682	1198	500
FBgn0016013	0	32	0	2	1	0	0	0	3	0
FBgn0016031	615	281	60	265	198	399	223	359	343	177
FBgn0016032	0	19	0	6	4	14	7	51	57	16
FBgn0016034	153	126	37	31	30	77	55	16	41	26
FBgn0016036	0	3	0	3	13	0	16	0	1	1
FBgn0016038	368	429	150	204	252	233	282	194	502	204
FBgn0016041	237	570	204	590	585	694	618	494	592	283
FBgn0016047	0	0	0	0	0	5	0	0	0	0
FBgn0016053	0	0	0	17	56	3	0	0	24	5
FBgn0016054	74	77	31	175	182	163	85	117	112	57
FBgn0016059	447	216	77	493	508	659	545	678	810	315
FBgn0016061	310	111	120	24	58	73	62	274	415	176
FBgn0016070	275	106	63	294	299	460	365	240	189	114
FBgn0016075	65	27	8	9	5	0	0	0	17	12
FBgn0016076	159	157	124	502	633	655	535	168	155	110
FBgn0016078	0	15	19	77	67	114	74	62	73	44
FBgn0016080	0	83	44	137	150	202	104	0	229	86
FBgn0016081	237	154	211	384	353	497	408	394	840	393
FBgn0016119	1518	2092	947	606	812	1078	1059	794	1483	787
FBgn0016120	1291	2372	944	1024	1568	1958	1593	1202	2841	1431
FBgn0016122	199	174	67	43	56	52	51	216	193	94
FBgn0016123	61	18	11	7	10	0	17	0	7	6
FBgn0016126	297	142	62	460	375	434	430	586	1297	646
FBgn0016131	2	16	33	155	100	160	123	74	151	53
FBgn0016641	0	140	72	248	213	482	280	234	505	175
FBgn0016650	0	0	0	0	0	0	0	0	0	3
FBgn0016660	0	0	0	28	14	55	0	17	5	7
FBgn0016672	173	490	87	233	281	374	255	232	488	208
FBgn0016675	0	0	0	0	0	0	0	0	0	0
FBgn0016684	0	1	0	7	11	9	0	0	5	8
FBgn0016685	1993	4987	1984	4924	5739	6204	5562	4851	10526	4879
FBgn0016687	1223	2258	1432	2031	2243	3077	1762	1404	2878	1602
FBgn0016691	2123	2802	1106	799	1200	1153	1113	1128	3070	1529
FBgn0016693	251	166	81	189	198	374	226	107	316	165
FBgn0016694	52	31	33	242	87	274	155	110	126	61
FBgn0016696	304	656	288	1303	1269	1691	1175	1445	2579	1113
FBgn0016697	825	1592	667	797	1209	1288	1080	1136	2540	1453
FBgn0016698	224	269	115	237	456	393	228	197	460	210
FBgn0016701	349	216	111	425	365	367	319	320	456	225
FBgn0016715	0	0	0	0	7	0	0	0	5	6
FBgn0016726	3786	7714	3967	2898	4885	4563	3796	4714	11083	6262
FBgn0016754	134	360	108	1011	1044	1360	1132	293	482	202
FBgn0016756	494	645	253	1662	1606	2697	1573	991	1924	962
FBgn0016762	66	69	25	52	48	66	88	0	79	51
FBgn0016794	132	74	29	117	141	118	155	133	218	106
FBgn0016797	350	141	59	459	285	570	348	806	1462	716
FBgn0016917	178	115	112	325	288	456	458	383	459	185
FBgn0016919	0	9	0	5	3	2	3	0	4	3
FBgn0016920	0	11	0	0	0	0	0	0	0	0
FBgn0016926	36	56	61	145	172	336	159	131	248	123
FBgn0016930	418	276	95	408	462	621	463	738	924	468
FBgn0016970	1	72	50	127	194	202	129	88	153	92
FBgn0016974	0	0	0	0	0	0	0	0	0	0
FBgn0016975	7	60	19	79	51	165	65	330	606	225
FBgn0016976	7	60	19	79	51	165	65	330	606	225
FBgn0016977	1933	1947	477	2624	2383	4741	3701	2171	4695	2728
FBgn0016978	404	910	409	786	819	916	757	1193	2149	1006
FBgn0016983	1416	1952	739	3092	3155	3388	2361	1489	3012	1020
FBgn0016984	115	188	81	307	316	384	435	183	377	167
FBgn0017414	0	55	32	57	46	49	40	158	132	53
FBgn0017418	64	137	68	255	189	343	204	238	312	123
FBgn0017424	0	0	0	0	0	0	0	0	0	22
FBgn0017429	324	110	66	109	119	320	157	200	214	137
FBgn0017430	110	182	70	94	128	246	269	313	344	174
FBgn0017448	0	0	3	8	0	5	13	28	0	0
FBgn0017456	0	0	0	0	0	0	0	0	0	0
FBgn0017457	438	873	407	830	769	1066	804	918	1975	1075
FBgn0017482	0	0	0	19	56	3	0	0	21	2
FBgn0017545	4026	5466	3112	11482	14755	12738	8959	10181	17595	8954
FBgn0017550	281	583	253	1385	1243	1801	1322	889	2225	930
FBgn0017551	163	163	66	277	366	354	311	389	649	369
FBgn0017556	0	0	0	0	0	0	0	0	0	0
FBgn0017558	0	104	54	115	94	99	99	194	246	115
FBgn0017561	1	0	0	3	5	0	13	1	0	2
FBgn0017566	1207	1797	707	1047	1128	1520	1392	1333	2320	984
FBgn0017567	183	678	189	408	630	838	552	624	743	324
FBgn0017572	241	331	188	585	418	599	501	592	858	313
FBgn0017577	2360	1659	640	1946	2042	2623	1968	884	2418	1091
FBgn0017578	106	273	103	348	493	644	326	355	512	213
FBgn0017579	6973	14582	6151	6139	14226	11003	8243	11491	20689	12260
FBgn0017581	2069	3020	1363	4638	3936	5367	3558	2686	3951	2103
FBgn0017590	186	169	45	100	83	124	70	639	1500	588
FBgn0019624	618	2615	1108	949	1356	1645	1497	2147	4542	2444
FBgn0019637	565	865	292	939	920	1316	700	630	1784	842
FBgn0019643	5	12	5	10	29	21	11	120	101	69
FBgn0019644	747	2954	1024	1365	2010	1880	1420	1368	2442	1247
FBgn0019650	187	48	31	63	39	119	190	152	252	111
FBgn0019660	0	4	42	42	26	102	36	162	313	291
FBgn0019661	1676	1220	1374	6139	5960	6212	5614	7630	12030	5694
FBgn0019662	0	198	83	227	218	333	237	118	211	111
FBgn0019686	704	313	151	678	749	1107	611	185	345	194
FBgn0019809	0	10	0	7	7	0	12	0	25	3
FBgn0019828	0	0	0	0	2	0	0	0	1	0
FBgn0019830	168	122	73	140	184	167	207	261	301	197
FBgn0019890	913	437	231	812	915	866	804	730	1448	534
FBgn0019925	284	228	150	399	297	363	363	603	502	239
FBgn0019928	0	0	0	0	0	0	0	0	1	0
FBgn0019929	24	21	0	0	0	0	0	0	0	0
FBgn0019932	58	30	4	42	59	45	85	140	165	83
FBgn0019936	4614	7355	3948	5374	9135	9699	6861	7634	13844	8506
FBgn0019938	1598	1919	661	2236	2086	2777	2209	439	901	353
FBgn0019940	0	0	0	3	0	0	0	0	0	0
FBgn0019949	197	222	102	219	229	279	173	358	364	187
FBgn0019952	84	34	0	21	20	11	12	0	11	23
FBgn0019957	748	1395	609	753	983	1342	1093	922	1522	789
FBgn0019960	856	958	374	822	849	1031	931	715	1093	542
FBgn0019968	221	181	155	398	383	560	616	423	978	383
FBgn0019972	86	166	122	463	467	598	441	683	945	393
FBgn0019982	129	656	147	408	619	560	518	197	992	369
FBgn0019985	30	14	11	7	15	0	10	48	58	12
FBgn0019990	307	135	116	347	235	395	396	154	383	165
FBgn0020018	76	110	52	201	190	216	105	15	245	136
FBgn0020224	267	224	135	368	358	691	444	275	1165	518
FBgn0020235	1422	2980	1329	1524	2137	2303	2109	2216	4256	2127
FBgn0020236	1563	1483	441	1418	1606	1364	1730	942	1749	673
FBgn0020238	6645	6730	2895	9429	8294	10746	8566	11231	20398	8598
FBgn0020248	72	8	2	16	4	41	20	52	173	86
FBgn0020249	89	65	51	148	298	289	150	171	427	167
FBgn0020251	217	91	23	226	148	304	256	247	272	131
FBgn0020255	6222	8878	3458	7956	7968	10121	8641	5339	9886	4563
FBgn0020257	408	409	158	346	272	444	388	359	831	312
FBgn0020258	0	4	0	0	1	0	12	0	0	1
FBgn0020261	817	428	245	678	810	1139	751	657	1086	493
FBgn0020269	7	25	6	24	11	38	56	108	333	124
FBgn0020270	1721	1765	457	894	1009	999	668	391	921	349
FBgn0020272	320	288	106	291	266	302	210	86	144	69
FBgn0020277	0	0	0	0	0	0	0	0	0	1
FBgn0020278	248	258	124	437	396	626	470	238	432	208
FBgn0020279	3058	2713	1031	4469	4162	6445	5165	3732	7372	3228
FBgn0020280	0	0	0	0	0	0	0	0	0	0
FBgn0020294	89	39	25	79	123	112	108	278	123	76
FBgn0020299	0	3	1	9	9	17	0	27	15	4
FBgn0020300	0	8	0	0	0	58	2	0	2	15
FBgn0020304	232	258	56	551	666	959	567	206	318	123
FBgn0020305	76	438	211	502	485	629	433	337	573	265
FBgn0020306	1487	1229	546	4006	3615	6149	4867	3220	4789	1788
FBgn0020307	1	99	31	105	46	160	55	53	97	57
FBgn0020309	1164	863	472	2427	2419	3655	2532	2995	4385	1853
FBgn0020312	118	303	122	409	368	560	283	548	820	353
FBgn0020369	1033	3055	861	911	1273	1403	1385	1224	3425	1691
FBgn0020370	2082	2213	734	1490	1701	2175	1766	1271	2211	945
FBgn0020371	0	0	0	0	0	0	0	0	0	0
FBgn0020372	56	27	10	23	11	12	0	0	29	21
FBgn0020376	0	0	0	0	0	0	0	0	0	0
FBgn0020377	37	0	0	17	12	12	4	59	0	0
FBgn0020378	172	598	148	1725	1553	1689	1510	749	2254	968
FBgn0020379	97	8	12	35	41	74	72	3	118	23
FBgn0020381	0	175	70	138	263	349	212	265	299	127
FBgn0020385	87	444	129	446	420	569	434	275	682	394
FBgn0020386	389	191	127	1224	1018	1406	1254	627	1010	478
FBgn0020388	752	407	190	393	497	494	484	467	647	259
FBgn0020389	137	52	34	66	73	59	53	119	147	73
FBgn0020391	40	126	84	264	372	347	192	616	1480	570
FBgn0020392	500	708	237	496	483	700	558	704	1011	488
FBgn0020399	0	8	10	26	13	8	9	0	14	1
FBgn0020407	249	54	60	142	150	268	171	144	274	108
FBgn0020412	569	559	238	996	682	1255	1043	848	1094	475
FBgn0020414	0	3	0	0	0	7	0	0	22	4
FBgn0020415	0	0	0	0	0	7	4	0	0	2
FBgn0020416	0	0	0	1	0	0	10	0	1	0
FBgn0020429	0	0	0	17	38	15	0	0	14	17
FBgn0020440	235	113	45	241	259	214	194	308	697	237
FBgn0020443	998	1193	503	2182	1569	2651	1526	925	1366	618
FBgn0020445	6	83	35	41	30	18	43	44	10	12
FBgn0020493	135	63	10	102	43	87	71	201	162	63
FBgn0020496	1773	1543	844	4192	3114	4587	3330	4111	6621	3212
FBgn0020497	1960	1997	743	2571	2421	3290	2591	1067	2506	1037
FBgn0020503	753	257	66	483	420	620	378	500	479	159
FBgn0020506	0	0	0	0	3	0	8	0	2	1
FBgn0020508	0	0	0	0	0	0	0	0	0	1
FBgn0020509	0	0	0	0	0	0	0	0	0	0
FBgn0020510	489	280	136	274	261	493	291	283	540	206
FBgn0020513	748	758	357	549	657	553	401	355	282	149
FBgn0020518	0	0	0	0	0	0	0	0	1	0
FBgn0020521	346	38	40	266	126	266	156	686	167	95
FBgn0020545	71	278	68	219	146	392	256	0	256	103
FBgn0020546	0	0	0	2	0	0	0	0	0	0
FBgn0020556	0	1	3	4	3	12	10	24	8	5
FBgn0020616	364	349	114	424	411	678	411	632	1088	447
FBgn0020617	1	30	41	95	153	237	166	870	2004	1053
FBgn0020618	10055	11711	6558	17248	28184	31916	17626	13885	28921	15967
FBgn0020620	65	254	61	358	368	605	466	255	654	371
FBgn0020621	586	217	131	719	709	982	1060	403	544	237
FBgn0020622	462	260	51	275	180	168	289	294	349	163
FBgn0020626	183	269	84	265	240	348	168	172	397	155
FBgn0020633	1723	2173	1032	2316	2773	3400	2474	2322	3058	1394
FBgn0020637	0	0	0	1	0	0	2	0	0	0
FBgn0020638	0	0	0	2	0	0	1	0	0	0
FBgn0020639	0	0	0	1	0	0	0	0	2	0
FBgn0020640	0	0	0	0	0	0	0	0	0	0
FBgn0020641	0	0	0	1	0	9	0	0	3	0
FBgn0020642	0	0	0	0	0	0	0	0	0	0
FBgn0020643	0	0	0	0	0	0	0	0	0	0
FBgn0020644	0	0	0	0	0	0	0	0	0	0
FBgn0020645	0	0	0	0	0	0	0	0	0	0
FBgn0020646	0	0	0	0	0	0	0	0	0	0
FBgn0020647	155	152	85	332	338	611	410	508	750	307
FBgn0020653	3110	4225	1605	2002	1971	2816	2108	1990	3925	1884
FBgn0020655	311	478	216	441	519	535	440	271	743	391
FBgn0020660	138	248	124	577	419	418	411	654	957	419
FBgn0020762	100	133	47	201	246	243	217	37	186	60
FBgn0020764	45	204	112	133	123	194	153	95	293	139
FBgn0020765	0	0	0	0	0	0	0	0	0	1
FBgn0020767	343	274	172	560	485	888	636	1014	1292	582
FBgn0020880	0	0	0	0	0	0	0	0	0	0
FBgn0020887	136	289	253	542	560	795	652	468	954	512
FBgn0020906	0	0	0	0	6	0	0	0	0	2
FBgn0020907	2	4	0	5	0	11	0	0	4	4
FBgn0020908	242	97	34	414	571	366	348	342	409	511
FBgn0020909	76	354	106	530	594	799	367	88	446	180
FBgn0020910	10592	12967	7952	24779	39953	39246	24417	23226	38641	19300
FBgn0020912	1	9	13	7	3	0	0	0	7	3
FBgn0020930	165	233	97	301	285	382	235	183	643	313
FBgn0021738	18	5	5	17	3	11	6	21	21	9
FBgn0021742	0	0	0	0	0	0	16	0	0	0
FBgn0021750	25	98	39	168	126	162	268	73	192	79
FBgn0021760	1185	869	493	4549	5344	5363	3460	1678	1239	853
FBgn0021761	1081	1420	511	1848	2053	2667	1974	818	1389	588
FBgn0021764	926	423	219	696	656	883	939	1046	644	260
FBgn0021765	161	1058	357	520	778	1078	779	599	1001	488
FBgn0021767	14	1	0	2	2	1	4	84	7	2
FBgn0021768	664	490	264	860	685	831	793	549	1261	486
FBgn0021776	4687	5511	1853	10161	13702	15135	11508	5898	11148	5496
FBgn0021795	758	464	319	820	858	806	731	800	2021	1216
FBgn0021796	255	413	131	508	471	691	489	335	1062	360
FBgn0021800	0	11	11	89	77	66	93	335	717	323
FBgn0021814	365	371	213	189	306	159	199	321	565	264
FBgn0021825	398	566	282	418	489	645	276	294	1288	657
FBgn0021847	75	157	35	195	164	139	287	472	425	175
FBgn0021856	184	669	137	299	466	398	376	334	667	280
FBgn0021872	1180	1272	504	1249	1318	1657	1188	1145	2935	1408
FBgn0021874	215	639	258	468	759	590	486	272	659	281
FBgn0021875	309	292	88	248	299	210	182	151	325	219
FBgn0021895	4185	5527	2380	7387	7143	9851	7812	1938	2874	1207
FBgn0021906	452	1511	557	587	723	926	826	957	1617	804
FBgn0021944	0	264	129	421	334	507	271	197	343	111
FBgn0021967	228	1158	378	432	747	730	722	327	1173	644
FBgn0021979	442	732	263	533	616	675	600	705	1308	646
FBgn0021995	452	1418	428	1585	1870	1776	1193	704	1213	589
FBgn0022023	2220	2027	812	2675	3600	4069	2371	1927	4534	2231
FBgn0022027	503	373	134	115	178	107	162	229	486	267
FBgn0022029	695	577	247	549	517	631	650	411	411	196
FBgn0022069	477	1111	404	1585	1372	1539	1140	577	1032	508
FBgn0022097	230	607	276	340	355	426	258	204	503	254
FBgn0022153	456	371	146	395	558	523	497	295	501	229
FBgn0022160	0	150	55	123	78	107	220	89	208	50
FBgn0022213	2036	2178	859	2251	1818	2446	2075	1722	1980	829
FBgn0022224	165	299	67	96	221	208	151	340	377	207
FBgn0022238	661	508	242	1061	816	1065	800	773	1663	863
FBgn0022288	519	729	369	794	965	880	706	512	696	361
FBgn0022338	1290	769	279	394	463	759	567	284	925	405
FBgn0022343	912	1777	838	1246	1062	1545	1303	1040	1848	924
FBgn0022344	279	370	125	152	179	260	185	199	347	187
FBgn0022349	1852	765	462	2750	2267	3060	2384	2547	3843	1470
FBgn0022355	0	5	0	0	3	11	0	0	4	2
FBgn0022359	110	154	25	0	2	15	0	0	49	33
FBgn0022361	110	83	35	139	109	59	101	170	188	86
FBgn0022382	739	310	449	39	109	346	265	942	397	229
FBgn0022699	0	79	75	245	328	445	282	195	764	330
FBgn0022700	0	0	0	0	0	0	0	0	0	1
FBgn0022702	0	55	28	151	147	354	84	272	177	84
FBgn0022709	0	33	7	36	57	22	39	34	115	74
FBgn0022710	57	17	3	32	24	3	50	4	37	17
FBgn0022724	32	107	46	206	194	242	174	39	207	117
FBgn0022740	0	0	0	0	0	0	0	0	0	0
FBgn0022764	1228	812	506	1927	1880	2708	2160	2295	2853	1218
FBgn0022768	368	110	79	553	477	830	687	643	934	452
FBgn0022770	0	10	0	1	3	0	0	0	9	9
FBgn0022772	336	247	124	367	475	505	345	193	468	181
FBgn0022774	0	0	0	3	4	0	0	0	25	10
FBgn0022786	294	187	151	277	333	392	335	303	474	180
FBgn0022787	157	360	131	723	651	961	760	962	1438	579
FBgn0022800	28	141	45	408	354	422	308	89	41	35
FBgn0022893	6919	10391	5954	18873	13679	20018	14097	16405	36121	17926
FBgn0022935	200	79	47	170	271	240	225	234	437	154
FBgn0022936	408	383	149	336	253	488	466	168	493	237
FBgn0022942	968	1010	389	1377	1404	1508	1342	1219	1668	685
FBgn0022943	348	390	160	217	229	304	224	549	661	378
FBgn0022959	3596	4516	1925	7672	7970	10604	6510	6551	10126	4120
FBgn0022960	539	448	200	566	523	967	747	779	1075	519
FBgn0022981	0	25	2	83	92	79	48	49	45	12
FBgn0022984	158	274	104	280	267	397	384	595	785	459
FBgn0022985	756	1277	627	1616	1286	2066	1325	328	1027	399
FBgn0022986	323	233	163	337	262	417	396	571	1184	434
[truncated: 15,678 more rows]
