# Supplementary material for: Spt5 interacts genetically with Myc and is limiting for brain tumor growth in Drosophila
Source: Life Sci Alliance. 2023 Nov 7;7(1):e202302130. doi: 10.26508/lsa.202302130 (PMC10629571; doi:10.26508/lsa.202302130)
Supplement: Supplementary file 3 [file LSA-2023-02130_TableS3.xlsx]

## Sheet: Tabelle1
Table S3: normalized expression values, p-values & FDR q-values from pairwise comparisons of genotypes. Pertains to Fig 4B+C
ensembl_gene_id	symbol	description	log2FC(brat-KD/Ctr_vs_brat-KD/Spt5-KD)	logCPM(brat-KD/Ctr_vs_brat-KD/Spt5-KD)	PValue(brat-KD/Ctr_vs_brat-KD/Spt5-KD)	FDR(brat-KD/Ctr_vs_brat-KD/Spt5-KD)	log2FC(brat-KD/Ctr_vs_Ctr/Ctr)	logCPM(brat-KD/Ctr_vs_Ctr/Ctr)	PValue(brat-KD/Ctr_vs_Ctr/Ctr)	FDR(brat-KD/Ctr_vs_Ctr/Ctr)	log2FC(brat-KD/Spt5-KD_vs_Ctr/Ctr)	logCPM(brat-KD/Spt5-KD_vs_Ctr/Ctr)	PValue(brat-KD/Spt5-KD_vs_Ctr/Ctr)	FDR(brat-KD/Spt5-KD_vs_Ctr/Ctr)
FBgn0000003	7SLRNA:CR32864	Signal recognition particle 7SL RNA CR32864	2.48162	5.54054	0.000815459	0.0131655	1.95353	5.11867	0.000297156	0.00375021	-0.507923	6.20226	0.602177	0.943267
FBgn0000008	a	arc	1.69438	4.79052	0.0202939	0.132336	-0.130383	3.76757	0.838272	0.947446	-1.80596	4.85106	0.0719558	0.360813
FBgn0000014	abd-A	abdominal A	-4.84383	-0.287799	0.0119081	0.0900618	-3.32085	-0.466366	0.0082025	0.0481165	NA	NA	NA	NA
FBgn0000015	Abd-B	Abdominal B	1.75458	0.538025	0.0550178	0.250356	0.0360218	-0.230436	0.932648	0.985967	-1.66923	0.657579	0.163232	0.566168
FBgn0000017	Abl	Abl tyrosine kinase	-1.24909	5.74184	0.105986	0.372782	0.798141	6.52908	0.129176	0.337217	2.08399	6.26382	0.039081	0.254882
FBgn0000018	abo	abnormal oocyte	-0.16904	3.68699	0.848919	0.968049	-0.335553	3.60094	0.56113	0.785371	-0.140532	3.49983	0.900617	1
FBgn0000022	NA	NA	NA	NA	NA	NA	1.87629	-0.193924	0.0416844	0.158197	5.37232	-0.12228	0.00850243	0.0913357
FBgn0000024	Ace	Acetylcholine esterase	1.35227	2.01224	0.0838215	0.319716	1.63615	2.17428	0.00537665	0.0353629	0.245286	2.74734	0.831641	0.994203
FBgn0000028	acj6	abnormal chemosensory jump 6	1.80756	3.32753	0.0156016	0.110035	-0.463371	2.13044	0.442925	0.693639	-2.25094	3.34588	0.029345	0.211921
FBgn0000032	Acph-1	Acid phosphatase 1	-0.702818	3.47182	0.360684	0.710059	-1.92703	3.16633	0.00117196	0.010972	-1.17867	2.56722	0.249538	0.695167
FBgn0000036	nAChRalpha1	nicotinic Acetylcholine Receptor alpha1	-0.537138	2.64108	0.510789	0.815709	2.5474	4.37812	4.54038e-06	0.000129697	3.10847	4.47575	0.00335861	0.0499632
FBgn0000037	mAChR-A	muscarinic Acetylcholine Receptor, A-type	-0.888198	1.42606	0.288332	0.64257	0.837162	2.03205	0.141691	0.358992	1.82997	1.90277	0.0738483	0.367334
FBgn0000038	nAChRbeta1	nicotinic Acetylcholine Receptor beta1	-1.14625	1.67413	0.156122	0.460166	2.30817	3.32393	3.70979e-05	0.00073077	3.50831	3.36365	0.00123753	0.02577
FBgn0000039	nAChRalpha2	nicotinic Acetylcholine Receptor alpha2	0.541676	2.49351	0.482721	0.797553	2.13995	3.46647	0.000124078	0.00189003	1.63875	3.76059	0.10358	0.441006
FBgn0000042	Act5C	Actin 5C	0.121426	11.4443	0.848745	0.968049	0.939918	11.8547	0.0731901	0.233627	0.840357	11.974	0.388222	0.836777
FBgn0000043	Act42A	Actin 42A	1.12363	10.0734	0.115447	0.390022	0.761682	9.84518	0.145727	0.364924	-0.34091	10.4251	0.724889	0.977048
FBgn0000044	Act57B	Actin 57B	6.40054	0.239912	1.20383e-05	0.000535266	4.72853	-0.927387	0.0018435	0.0157056	-1.87287	0.707787	0.135618	0.511957
FBgn0000045	Act79B	Actin 79B	-2.61686	-0.237097	0.0490043	0.232086	-2.47985	-0.412226	0.0597672	0.203423	NA	NA	NA	NA
FBgn0000046	Act87E	Actin 87E	2.11617	1.81911	0.0078077	0.0693759	1.87494	1.6276	0.00185575	0.0157979	-0.230026	2.48881	0.841803	0.996735
FBgn0000047	Act88F	Actin 88F	3.34453	0.286984	0.00138451	0.0196455	0.825744	-0.903455	0.692986	0.866221	-2.66741	0.52345	0.020663	0.165958
FBgn0000052	Pfas	Phosphoribosylformylglycinamidine synthase	-0.534077	7.5728	0.484864	0.798961	-1.66175	7.26362	0.00331442	0.024451	-1.09674	6.77571	0.263353	0.711492
FBgn0000053	Gart	GART trifunctional enzyme	-2.41581	7.91062	0.00256743	0.0313869	-2.115	7.93656	0.000240494	0.00317129	0.322174	6.26784	0.741708	0.980535
FBgn0000055	NA	NA	NA	NA	NA	NA	5.05984	-0.783858	0.000610064	0.00655174	4.86534	-0.390032	0.0236191	0.178413
FBgn0000056	NA	NA	NA	NA	NA	NA	5.05984	-0.783858	0.000610064	0.00655174	4.86534	-0.390032	0.0236191	0.178413
FBgn0000057	adp	adipose	-0.861919	3.94065	0.27879	0.630998	-0.242921	4.1167	0.674945	0.85791	0.65832	3.73148	0.515418	0.916052
FBgn0000061	al	aristaless	-8.29362	2.29496	1.91888e-07	1.72029e-05	0.0958321	3.02869	0.862454	0.955917	8.39069	2.18367	2.08573e-06	0.000369869
FBgn0000063	Mps1	Monopolar spindle 1	-0.699052	4.78348	0.359903	0.709702	-0.384026	4.87059	0.491705	0.73661	0.343813	4.50675	0.724994	0.977048
FBgn0000064	Ald1	Aldolase 1	0.653724	9.68558	0.354372	0.70481	-1.90778	8.80916	0.000825333	0.00847256	-2.53854	9.22566	0.0130419	0.12405
FBgn0000071	Ama	Amalgam	2.14311	4.02317	0.00388165	0.0421605	1.38032	3.473	0.0116003	0.0623201	-0.777397	4.51393	0.432124	0.872527
FBgn0000075	amd	alpha methyl dopa-resistant	4.29038	1.55181	1.62827e-06	0.000105617	-0.0143653	-0.772269	1	1	-4.13221	1.71313	0.000856181	0.020011
FBgn0000077	amx	almondex	-0.929983	2.86395	0.225614	0.563627	0.150359	3.21153	0.783773	0.918923	1.15282	2.88016	0.241885	0.688671
FBgn0000083	AnxB9	Annexin B9	2.27767	7.40154	0.00189032	0.0246974	-0.90038	5.66655	0.105287	0.297231	-3.16102	7.40003	0.00262705	0.0422294
FBgn0000084	AnxB10	Annexin B10	0.762958	4.25327	0.289613	0.644252	0.284569	3.99173	0.59417	0.807377	-0.442684	4.41319	0.651221	0.957169
FBgn0000092	dyw	daywake	-1.00216	0.904617	0.404299	0.746519	1.50912	1.81305	0.0113275	0.0612971	2.41262	1.82156	0.0487191	0.286468
FBgn0000097	aop	anterior open	-0.408996	5.06461	0.599159	0.857237	-0.310969	5.08252	0.581502	0.799457	0.1009	4.85362	0.917203	1
FBgn0000100	RpLP0	Ribosomal protein LP0	0.00642806	11.7845	0.973913	1	0.0232092	11.7777	0.951323	0.995379	0.0424319	11.7869	0.965044	1
FBgn0000108	Appl	beta amyloid protein precursor-like	-1.43992	5.72727	0.0632892	0.271025	1.90067	7.27708	0.000371688	0.00443524	3.3791	7.21969	0.00145015	0.0286238
FBgn0000109	Aprt	Adenine phosphoribosyltransferase	-2.55458	1.93625	0.00526811	0.0525239	0.201708	2.54428	0.72569	0.886205	2.82248	1.96234	0.0124873	0.120162
FBgn0000114	bru1	bruno 1	0.0798843	4.82678	0.897826	0.983198	0.789595	5.16196	0.135698	0.349057	0.728757	5.25568	0.455436	0.884075
FBgn0000115	Arl1	ADP ribosylation factor-like 1	0.026052	5.50916	0.954551	1	0.707132	5.82576	0.179517	0.416155	0.716277	5.89843	0.464873	0.891445
FBgn0000116	Argk	Arginine kinase	0.0532878	8.81792	0.922841	0.990665	1.71812	9.76504	0.00121233	0.0112557	1.68666	9.90785	0.0894557	0.40353
FBgn0000117	arm	armadillo	0.31319	8.43387	0.649309	0.8831	1.32406	8.99395	0.012088	0.0637747	1.03311	9.19068	0.290655	0.745796
FBgn0000119	arr	arrow	-0.526712	5.57184	0.494369	0.805944	-0.200836	5.67201	0.725107	0.885589	0.33087	5.41002	0.735201	0.978457
FBgn0000121	Arr2	Arrestin 2	-0.608005	0.822613	0.60009	0.857237	-4.53225	0.268219	4.03992e-05	0.000780656	-3.91718	-0.179171	0.00850243	0.0913357
FBgn0000137	ase	asense	0.316375	4.47575	0.649375	0.8831	1.69899	5.27284	0.00152126	0.0135515	1.4022	5.48375	0.157364	0.556353
FBgn0000139	ash2	absent, small, or homeotic discs 2	-1.04085	6.91812	0.173642	0.490835	-0.422295	7.09516	0.444683	0.695125	0.639667	6.56975	0.512019	0.913839
FBgn0000140	asp	abnormal spindle	-0.713996	7.67224	0.348473	0.701078	-0.91726	7.59511	0.0968932	0.282491	-0.187402	7.1117	0.84712	0.996735
FBgn0000146	aub	aubergine	0.172728	3.97366	0.810222	0.954521	-0.53576	3.67744	0.346691	0.611141	-0.677265	3.73558	0.497988	0.90763
FBgn0000147	aurA	aurora A	0.213188	6.22125	0.75343	0.932234	-0.848845	5.80666	0.126082	0.332516	-1.03194	5.89404	0.293497	0.748618
FBgn0000150	awd	abnormal wing discs	0.89644	11.2702	0.206998	0.542067	0.314289	10.945	0.542426	0.772667	-0.543578	11.4396	0.575277	0.933497
FBgn0000152	Axs	Abnormal X segregation	0.0170572	4.31389	0.966275	1	-1.36905	3.85425	0.0163211	0.0801192	-1.34526	3.7965	0.180062	0.602753
FBgn0000153	b	black	1.40684	2.14558	0.064794	0.275182	-1.29146	1.05186	0.0629448	0.210299	-2.66441	1.98425	0.0139887	0.12789
FBgn0000157	Dll	Distal-less	-1.47664	6.3268	0.0569593	0.251514	-1.09461	6.39962	0.049237	0.177666	0.399721	5.50873	0.684754	0.967925
FBgn0000158	bam	bag of marbles	-0.393833	4.34847	0.611903	0.863338	-1.90905	3.94845	0.00117127	0.010972	-1.44531	3.54004	0.155197	0.550957
FBgn0000163	baz	bazooka	0.706135	7.0674	0.31919	0.673628	0.258655	6.8245	0.615849	0.821896	-0.440721	7.20664	0.650223	0.956799
FBgn0000173	ben	bendless	0.073967	7.2393	0.900672	0.984508	0.848119	7.61825	0.10626	0.298711	0.791361	7.70974	0.416925	0.861398
FBgn0000179	bi	bifid	-0.363749	5.67373	0.641939	0.880211	0.34634	5.95775	0.506534	0.747242	0.733875	5.85459	0.453939	0.882844
FBgn0000180	bib	big brain	1.15174	4.28782	0.112711	0.38638	1.78829	4.69477	0.000939817	0.00935545	0.627053	5.155	0.522819	0.918509
FBgn0000181	bic	bicaudal	-0.139666	10.43	0.867335	0.973842	-0.144347	10.4141	0.800859	0.92769	0.0263975	10.3374	0.978314	1
FBgn0000182	NA	NA	NA	NA	NA	NA	NA	NA	NA	NA	3.69848	-0.880255	0.200141	0.633164
FBgn0000183	BicD	Bicaudal D	-0.503993	5.4933	0.515618	0.818257	-0.907999	5.34935	0.103832	0.295014	-0.371292	4.99065	0.704872	0.971602
FBgn0000212	brm	brahma	-0.742294	8.25696	0.32938	0.683846	-0.0542247	8.49146	0.933335	0.986321	0.71489	8.17181	0.462676	0.889315
FBgn0000216	Brd	Bearded	0.897435	1.40787	0.26658	0.618194	0.276031	1.08452	0.654227	0.845957	-0.638825	1.5599	0.533861	0.920989
FBgn0000221	brn	brainiac	0.48425	1.82271	0.508299	0.814498	2.03324	2.71644	0.000355581	0.00431214	1.55996	2.97732	0.135376	0.511957
FBgn0000228	Bsg25D	Blastoderm-specific gene 25D	-1.09159	5.48766	0.157071	0.462221	-0.676399	5.58736	0.223089	0.473714	0.446127	4.99147	0.649863	0.956799
FBgn0000229	bsk	basket	0.414632	6.04871	0.553738	0.833539	0.827372	6.25432	0.116251	0.316263	0.436468	6.48313	0.654308	0.957716
FBgn0000233	btd	buttonhead	-0.999702	6.11825	0.191943	0.520037	-2.31393	5.84427	7.41825e-05	0.00125537	-1.25776	4.94759	0.203939	0.639104
FBgn0000239	bur	burgundy	-0.795284	7.68	0.296482	0.651517	-0.755982	7.67738	0.170093	0.402731	0.047571	7.18115	0.96163	1
FBgn0000241	bw	brown	0.244134	2.90886	0.738395	0.924995	0.477077	2.99012	0.389669	0.651333	0.240261	3.13726	0.813522	0.991145
FBgn0000244	by	blistery	1.54368	2.34003	0.0450796	0.21937	0.0772372	1.54324	0.903526	0.974458	-1.41838	2.45549	0.173247	0.589198
FBgn0000246	c(3)G	crossover suppressor on 3 of Gowen	2.37891	4.65514	0.00138216	0.0196455	1.6789	4.1252	0.00195506	0.0164552	-0.685838	5.22827	0.483095	0.901057
FBgn0000247	ca	claret	-0.26656	6.478	0.735681	0.924464	-0.792483	6.28278	0.151858	0.374086	-0.495416	6.07505	0.610646	0.946599
FBgn0000250	cact	cactus	0.744709	6.38407	0.29461	0.649854	0.219929	6.10207	0.669166	0.855042	-0.506438	6.51089	0.602808	0.943267
FBgn0000251	cad	caudal	1.86597	1.76369	0.0186344	0.12468	-0.0345111	0.782478	1	1	-1.90894	1.8734	0.0709603	0.357425
FBgn0000253	Cam	Calmodulin	-0.396592	9.34668	0.606377	0.86122	0.0238711	9.49914	0.950455	0.995184	0.445123	9.32391	0.646283	0.956454
FBgn0000256	capu	cappuccino	0.201668	3.51455	0.765188	0.936531	0.0522306	3.4269	0.918212	0.981107	-0.163107	3.54536	0.867325	0.998572
FBgn0000257	car	carnation	0.544733	5.05898	0.442132	0.771544	0.42759	4.98252	0.417404	0.67477	-0.0863994	5.28408	0.929924	1
FBgn0000259	CkIIbeta	Casein kinase II beta subunit	0.0869723	7.45259	0.886671	0.980785	0.187962	7.48437	0.7117	0.878272	0.123146	7.54234	0.899284	1
FBgn0000261	Cat	Catalase	-1.60493	6.66982	0.0389594	0.205054	-0.306226	7.0189	0.582025	0.799881	1.30628	6.33286	0.185381	0.611479
FBgn0000273	Pka-C1	Protein kinase, cAMP-dependent, catalytic subunit 1	-0.975746	5.67067	0.204247	0.537653	0.937502	6.46809	0.0752364	0.237653	1.93701	6.28022	0.053965	0.306662
FBgn0000276	CecA1	Cecropin A1	6.34686	0.233937	1.97465e-05	0.000800532	7.20073	0.612469	4.48906e-10	6.51146e-08	0.631828	1.48304	0.521089	0.917696
FBgn0000277	NA	NA	NA	NA	NA	NA	6.23409	-0.0984088	8.47878e-07	3.28818e-05	5.95317	0.237721	0.002138	0.0363292
FBgn0000279	CecC	Cecropin C	0.948988	-0.677209	0.734603	0.924464	1.78531	-0.576915	0.0569062	0.19702	0.900316	-0.186301	0.479192	0.897792
FBgn0000283	Cp190	Centrosomal protein 190kD	-1.38248	8.37344	0.0723092	0.295097	-0.574822	8.58138	0.295776	0.559378	0.826745	7.88567	0.396605	0.84374
FBgn0000286	Cf2	Chorion factor 2	-0.0902298	4.42402	0.921105	0.990665	-0.240519	4.34368	0.678475	0.860066	-0.117813	4.29951	0.908404	1
FBgn0000287	salr	spalt-related	-3.12086	2.99531	0.000319172	0.00665313	0.667499	3.9361	0.212395	0.461383	3.85856	3.41799	0.000459411	0.0130267
FBgn0000289	cg	combgap	-1.07836	7.6465	0.158396	0.4649	-0.319993	7.87193	0.563692	0.787181	0.777473	7.36192	0.425506	0.86662
FBgn0000299	Col4a1	Collagen type IV alpha 1	6.32546	4.99968	1.00817e-12	9.26427e-10	1.29302	0.800235	0.0501943	0.180264	-4.97409	5.22519	1.80084e-05	0.00144741
FBgn0000303	ChAT	Choline acetyltransferase	-0.996635	3.60625	0.20409	0.537479	2.33457	5.35007	1.80303e-05	0.000407654	3.36898	5.39578	0.00160746	0.0305856
FBgn0000307	chif	chiffon	-0.70305	7.04995	0.356235	0.706511	-0.531177	7.09141	0.335298	0.600267	0.190287	6.68881	0.845053	0.996735
FBgn0000308	chic	chickadee	0.508527	9.43421	0.468369	0.790677	0.912895	9.64353	0.0818573	0.250621	0.430749	9.91291	0.656828	0.957725
FBgn0000316	cin	cinnamon	-0.45096	5.72842	0.55907	0.836757	-0.609924	5.66038	0.271557	0.532576	-0.124154	5.37734	0.89957	1
FBgn0000317	ck	crinkled	-0.422681	3.79851	0.605775	0.860965	0.423578	4.12837	0.428613	0.683004	0.852483	3.99706	0.395485	0.842716
FBgn0000318	cl	clot	0.69894	6.77222	0.324063	0.67743	0.701785	6.76045	0.181276	0.419264	0.0420906	7.12192	0.966206	1
FBgn0000319	Chc	Clathrin heavy chain	0.439056	8.40463	0.529634	0.826298	0.477192	8.40838	0.359622	0.622959	0.0490917	8.64555	0.959751	1
FBgn0000320	eya	eyes absent	-1.37368	6.84237	0.0751378	0.303274	-2.15028	6.68407	0.000205504	0.00285837	-0.744751	5.56125	0.447674	0.880376
FBgn0000326	clt	cricklet	-0.218128	4.124	0.798851	0.950981	-0.828656	3.89457	0.143963	0.362226	-0.602582	3.72542	0.541829	0.926476
FBgn0000330	cm	carmine	-0.517255	4.34526	0.510311	0.815709	0.388262	4.6979	0.464245	0.713061	0.943836	4.53099	0.340172	0.796968
FBgn0000337	cn	cinnabar	1.20343	2.17964	0.1297	0.416456	1.11161	2.08682	0.0551977	0.192959	-0.111017	2.63573	0.943247	1
FBgn0000339	cni	cornichon	0.303954	4.63138	0.663349	0.891409	0.458887	4.69003	0.386227	0.647615	0.170125	4.86934	0.865975	0.998572
FBgn0000346	comt	comatose	-0.193032	5.62296	0.812796	0.955511	-0.108586	5.64141	0.853239	0.951576	0.130946	5.54615	0.892476	1
FBgn0000351	cort	cortex	-0.252021	2.5664	0.792999	0.948314	-0.768878	2.36008	0.212413	0.461383	-0.505243	2.19918	0.627056	0.952391
FBgn0000352	cos	costa	-1.14575	5.85564	0.136214	0.427882	-0.0598507	6.19678	0.926593	0.984318	1.11056	5.73347	0.258762	0.705784
FBgn0000357	Cp18	Chorion protein 18	-0.0141773	-0.0228176	1	1	2.16163	0.840863	0.00166651	0.0145872	2.25802	1.05929	0.0395692	0.257315
FBgn0000370	crc	cryptocephal	-0.187973	9.48904	0.815955	0.956066	-0.920723	9.22751	0.0951999	0.279152	-0.719551	9.04388	0.459432	0.88741
FBgn0000376	crm	cramped	-1.72456	5.61093	0.027612	0.16405	-0.794167	5.81404	0.152079	0.374287	0.960873	4.9365	0.329035	0.792579
FBgn0000377	crn	crooked neck	-0.0519652	7.23517	0.963121	1	-0.0103093	7.23899	0.999294	1	0.0665866	7.21615	0.945843	1
FBgn0000382	csw	corkscrew	-0.929517	4.97621	0.227445	0.565011	0.571424	5.55177	0.277799	0.539326	1.53313	5.31365	0.12357	0.493399
FBgn0000384	cta	concertina	-1.13841	4.74026	0.144108	0.443133	-0.0502532	5.07697	0.942856	0.991877	1.11166	4.62576	0.263868	0.711958
FBgn0000392	cup	cup	-0.200152	6.04802	0.805139	0.953422	-0.842799	5.81065	0.128894	0.336751	-0.619328	5.63292	0.526049	0.918599
FBgn0000394	cv	crossveinless	-1.25947	4.4859	0.106196	0.372782	-0.838749	4.57549	0.134219	0.346178	0.45388	3.85808	0.652424	0.957716
FBgn0000395	cv-2	crossveinless 2	3.18712	3.64082	4.00405e-05	0.0014197	-0.0754826	1.55264	0.960511	0.99887	-3.25358	3.7994	0.00258268	0.0417902
FBgn0000404	CycA	Cyclin A	-1.16745	8.85885	0.126745	0.412034	-0.784984	8.94944	0.15386	0.376894	0.408862	8.27615	0.673523	0.964104
FBgn0000405	CycB	Cyclin B	-0.947096	8.56713	0.213751	0.551505	-0.724588	8.61604	0.18783	0.428575	0.239768	8.05984	0.804926	0.991132
FBgn0000406	Cyt-b5-r	Cytochrome b5-related	4.97416	-0.573337	0.00409897	0.0433774	NA	NA	NA	NA	-4.92086	-0.49088	0.031713	0.217761
FBgn0000411	D	Dichaete	1.81294	5.34392	0.0128828	0.0948954	2.36609	5.74883	1.35659e-05	0.000318984	0.545132	6.39161	0.576744	0.933497
FBgn0000412	D1	D1 chromosomal protein	-0.191672	9.8042	0.812054	0.955454	0.629944	10.1736	0.227868	0.479747	0.854	10.1594	0.380796	0.831125
FBgn0000414	Dab	Disabled	-1.10337	6.22583	0.15036	0.451653	0.418439	6.77745	0.422293	0.679331	1.54955	6.44545	0.118515	0.478881
FBgn0000416	Sap-r	Saposin-related	0.373029	7.56183	0.591485	0.852827	0.303344	7.51254	0.557249	0.782144	-0.0541791	7.71618	0.955769	1
FBgn0000422	Ddc	Dopa decarboxylase	4.74359	4.2316	1.1818e-08	1.7147e-06	0.481075	1.05107	0.458761	0.708113	-4.20027	4.44296	0.000189402	0.00676037
FBgn0000426	SmF	Small ribonucleoprotein particle protein SmF	1.20082	7.37799	0.0934875	0.34524	0.824515	7.13863	0.116556	0.316975	-0.334595	7.75357	0.730193	0.977877
FBgn0000442	Pkg21D	Protein kinase, cGMP-dependent at 21D	3.43164	-0.177441	0.00299783	0.0349441	2.10974	-0.894289	0.0734992	0.234078	-1.33892	0.147198	0.28909	0.744296
FBgn0000447	Dhod	Dihydroorotate dehydrogenase	-0.932474	6.54443	0.221988	0.559767	-1.32569	6.42948	0.0179595	0.0856121	-0.361002	5.75206	0.711071	0.973197
FBgn0000448	Hr3	Hormone receptor 3	0.51073	1.84548	0.531206	0.827143	1.76941	2.5351	0.00206266	0.0170272	1.23981	2.78018	0.218561	0.65958
FBgn0000449	dib	disembodied	0.852877	1.76181	0.315652	0.671006	0.233218	1.42639	0.733615	0.89141	-0.58836	1.8913	0.596669	0.940417
FBgn0000451	ect	ectodermal	2.71671	3.20199	0.000390122	0.00773718	1.43757	2.26931	0.0119598	0.0633833	-1.30488	3.64047	0.194595	0.626701
FBgn0000454	Dip-B	Dipeptidase B	0.29273	6.86472	0.670509	0.89458	-0.443186	6.54443	0.422681	0.679375	-0.70205	6.69248	0.47123	0.89485
FBgn0000455	Dip-C	Dipeptidase C	-0.0880921	4.72075	0.929973	0.992763	0.221907	4.83811	0.671033	0.855922	0.365533	4.8219	0.708741	0.973197
FBgn0000459	disco	disconnected	-1.36874	2.12053	0.111777	0.384098	0.9044	2.90775	0.102833	0.292996	2.26123	2.657	0.0355813	0.237322
FBgn0000463	Dl	Delta	-0.372354	6.5432	0.630924	0.872705	-0.615042	6.44276	0.265339	0.525364	-0.231055	6.19136	0.812824	0.991132
FBgn0000464	Lar	Leukocyte-antigen-related-like	-0.320177	6.29338	0.681995	0.898812	0.660121	6.72446	0.208282	0.457401	1.00071	6.66945	0.306807	0.764588
FBgn0000477	NA	NA	NA	NA	NA	NA	5.21215	0.964303	1.12151e-09	1.47366e-07	7.26935	1.21626	5.71427e-05	0.0031294
FBgn0000479	dnc	dunce	0.708141	6.2177	0.318753	0.673394	1.29339	6.55187	0.0145113	0.0736711	0.600983	6.89322	0.537025	0.923436
FBgn0000482	dor	deep orange	-1.66075	5.65269	0.0333672	0.184802	-0.269777	6.02325	0.630155	0.831515	1.44021	5.35829	0.146139	0.531984
FBgn0000489	Pka-C3	Protein kinase, cAMP-dependent, catalytic subunit 3	1.90843	3.15803	0.0113709	0.0888639	-1.03041	1.74571	0.109983	0.305234	-2.91421	3.11334	0.00668073	0.0784394
FBgn0000490	dpp	decapentaplegic	1.47354	2.46713	0.050925	0.238552	0.151122	1.75618	0.806163	0.929751	-1.3447	2.6017	0.185552	0.611499
FBgn0000492	Dr	Drop	2.5001	1.25141	0.00382954	0.0418103	-0.974144	-0.257319	0.394409	0.656213	-3.37357	1.29841	0.00580328	0.0714034
FBgn0000499	dsh	dishevelled	-0.0340987	6.21787	0.983296	1	0.57359	6.48984	0.273718	0.535124	0.633593	6.532	0.515675	0.916052
FBgn0000504	dsx	doublesex	0.324755	3.10504	0.660809	0.890473	0.71982	3.28054	0.18553	0.425026	0.429818	3.48243	0.674213	0.964104
FBgn0000520	dwg	deformed wings	0.154654	5.89296	0.814671	0.955627	-0.245813	5.7094	0.663687	0.851939	-0.36481	5.78563	0.707537	0.972555
FBgn0000524	dx	deltex	0.0531271	5.02482	0.926227	0.991267	-0.102838	4.93968	0.866681	0.957654	-0.155194	4.96688	0.874544	0.999939
FBgn0000527	e	ebony	5.34073	4.50396	3.57922e-10	9.17862e-08	-2.55887	0.119305	0.00332302	0.0244982	-7.85824	4.65713	1.0006e-08	2.23573e-05
FBgn0000529	bsh	brain-specific homeobox	-0.547342	3.6559	0.488045	0.801393	1.62748	4.74252	0.00243529	0.0194562	2.20616	4.76826	0.0307313	0.217761
FBgn0000533	ea	easter	-0.0595746	1.35035	1	1	-2.05549	0.831775	0.00757169	0.0454859	-1.96482	0.736529	0.0853875	0.398159
FBgn0000535	eag	ether a go-go	2.42768	1.61025	0.0027707	0.0327465	2.18894	1.41293	0.000488657	0.0055522	-0.209137	2.35319	0.860202	0.997788
FBgn0000536	eas	easily shocked	0.553378	5.18471	0.436959	0.767889	0.358145	5.071	0.496155	0.740256	-0.164928	5.37655	0.866998	0.998572
FBgn0000541	E(bx)	Enhancer of bithorax	-1.41501	7.97187	0.0661012	0.279164	-0.215953	8.31711	0.700276	0.871658	1.21117	7.7176	0.217451	0.658268
FBgn0000542	ec	echinus	0.197166	5.25729	0.771188	0.938625	-0.30032	5.03143	0.595933	0.807686	-0.509505	5.12502	0.603273	0.943481
FBgn0000543	ecd	ecdysoneless	0.451785	6.23503	0.519851	0.820789	0.335521	6.16228	0.519139	0.755565	-0.0800023	6.4128	0.935052	1
FBgn0000546	EcR	Ecdysone receptor	0.171839	5.27019	0.797765	0.950919	-0.779305	4.89241	0.162916	0.391567	-0.930243	4.96169	0.344782	0.797991
FBgn0000547	ed	echinoid	-1.0971	7.49216	0.151252	0.452558	-0.0206951	7.84099	0.983605	1	1.0768	7.39012	0.27179	0.721419
FBgn0000551	NA	NA	NA	NA	NA	NA	2.49928	-0.744774	0.0291089	0.121813	4.61056	-0.512158	0.0434368	0.263308
FBgn0000557	eEF1alpha2	eukaryotic translation elongation factor 1 alpha 2	-0.123935	5.8493	0.886165	0.980785	3.95416	8.72756	3.9707e-12	1.43061e-09	4.1008	8.9354	0.000179537	0.00656401
FBgn0000559	eEF2	eukaryotic translation elongation factor 2	-0.70329	12.3628	0.354766	0.705	-0.71448	12.346	0.193557	0.436648	0.0106187	11.9034	0.991268	1
FBgn0000560	eg	eagle	0.261616	1.88829	0.748433	0.929947	0.712406	2.06263	0.214238	0.463456	0.482301	2.22991	0.647291	0.956679
FBgn0000562	egl	egalitarian	-0.809231	3.5077	0.291813	0.647319	-0.192832	3.68915	0.74199	0.897281	0.612253	3.31569	0.534157	0.920989
FBgn0000565	MsrA	Methionine sulfoxide reductase A	0.00377496	4.43046	0.981577	1	0.156983	4.47862	0.763147	0.911808	0.194153	4.51004	0.846556	0.996735
FBgn0000566	Eip55E	Ecdysone-induced protein 55E	0.0381801	6.9506	0.939496	0.995931	-1.00307	6.57332	0.070713	0.228252	-1.01849	6.52343	0.297835	0.754302
FBgn0000567	Eip74EF	Ecdysone-induced protein 74EF	0.522669	3.27158	0.471733	0.791992	0.823704	3.40486	0.128934	0.336778	0.269662	3.6721	0.791604	0.990206
FBgn0000568	Eip75B	Ecdysone-induced protein 75B	-0.979449	6.99294	0.199592	0.530095	0.685014	7.65164	0.190957	0.432177	1.68602	7.40759	0.0899985	0.40353
FBgn0000575	emc	extra macrochaetae	-0.346231	6.13234	0.657245	0.887802	1.28772	6.94461	0.014841	0.0748686	1.64947	6.95627	0.0973587	0.425045
FBgn0000576	ems	empty spiracles	-2.68294	1.63381	0.00569419	0.0547758	-1.38754	1.73082	0.0281163	0.119177	1.35997	0.596562	0.270267	0.719597
FBgn0000577	en	engrailed	-0.972425	1.98518	0.210823	0.547513	0.149232	2.31375	0.785054	0.919521	1.12477	1.99091	0.256611	0.703416
FBgn0000578	ena	enabled	-0.180977	6.39757	0.824652	0.958872	0.690766	6.79014	0.188003	0.428708	0.881959	6.78399	0.366681	0.819149
FBgn0000579	Eno	Enolase	0.292261	9.87874	0.669962	0.894466	-0.476704	9.54535	0.386058	0.647527	-0.743035	9.6889	0.44496	0.877957
FBgn0000581	E(Pc)	Enhancer of Polycomb	-0.97214	7.79101	0.202196	0.534296	-0.732977	7.84515	0.183133	0.421301	0.255323	7.2811	0.792716	0.990206
FBgn0000588	esc	extra sexcombs	-0.336784	5.88936	0.666056	0.892848	-1.3029	5.58483	0.0204741	0.0942796	-0.937649	5.27592	0.339918	0.796968
FBgn0000591	E(spl)m8-HLH	Enhancer of split m8, helix-loop-helix	-0.211758	3.95208	0.804088	0.953118	1.07404	4.5603	0.0444992	0.165615	1.32007	4.59157	0.184886	0.610567
FBgn0000592	Est-6	Esterase 6	3.94335	0.392377	0.000208868	0.00481839	NA	NA	NA	NA	-3.7556	0.604436	0.00624511	0.0758373
FBgn0000594	Est-P	Esterase P	-0.524347	2.71221	0.515753	0.818257	0.142714	2.93106	0.795381	0.925222	0.721655	2.74241	0.471172	0.89485
FBgn0000606	NA	NA	NA	NA	NA	NA	2.01897	-0.937674	0.11769	0.318009	4.01072	-0.772367	0.129978	0.499771
FBgn0000611	exd	extradenticle	-9.20092e-05	7.02101	0.981714	1	0.594141	7.2904	0.256237	0.513884	0.609789	7.3396	0.53084	0.919059
FBgn0000615	exu	exuperantia	-1.3822	0.652625	0.129943	0.416656	-1.3509	0.52896	0.0679823	0.221757	0.0779183	-0.0634024	1	1
FBgn0000617	e(y)1	enhancer of yellow 1	0.431263	6.26065	0.538149	0.829668	0.664684	6.36846	0.20578	0.454669	0.265101	6.60438	0.785744	0.989553
FBgn0000618	e(y)2	enhancer of yellow 2	-0.0464289	4.77304	0.974896	1	0.570822	5.0431	0.280539	0.542758	0.659865	5.08307	0.50137	0.907977
FBgn0000625	eyg	eyegone	-1.91354	1.5568	0.0574223	0.253034	0.746742	2.2858	0.18249	0.420254	2.57871	1.97158	0.03106	0.217761
FBgn0000629	E(z)	Enhancer of zeste	0.104097	6.61271	0.869008	0.97429	0.0436772	6.57191	0.922	0.983015	-0.0366253	6.62831	0.97083	1
FBgn0000633	CG17716		-0.707242	6.32825	0.354797	0.705	0.572177	6.84511	0.27442	0.536027	1.29418	6.65177	0.189229	0.618072
FBgn0000635	Fas2	Fasciclin 2	0.0308698	5.5291	0.948919	0.998784	1.20927	6.13835	0.0222973	0.100825	1.18995	6.23784	0.226692	0.671228
FBgn0000636	Fas3	Fasciclin 3	0.966301	6.88648	0.175467	0.493661	1.96356	7.53841	0.000239061	0.00317064	0.996745	7.93283	0.308082	0.767252
FBgn0000639	Fbp1	Fat body protein 1	-4.52985	-0.449847	0.0213157	0.135107	1.97208	0.625537	0.00289332	0.02221	6.61463	0.690945	0.000347376	0.0105466
FBgn0000640	NA	NA	NA	NA	NA	NA	5.75403	0.733303	1.1679e-09	1.4811e-07	7.13245	1.09176	8.62585e-05	0.00404907
FBgn0000644	Fcp3C	Follicle cell protein 3C	-4.17688	-0.606184	0.0565366	0.250356	1.80929	0.270053	0.0106809	0.0589109	6.02662	0.288288	0.00180784	0.0331645
FBgn0000658	fj	four-jointed	0.928409	5.52404	0.194373	0.523979	-0.832188	4.74489	0.137865	0.35228	-1.74636	5.33823	0.0811046	0.387554
FBgn0000659	fkh	fork head	0.039217	1.87161	0.961382	1	0.972115	2.27117	0.08847	0.263921	0.905913	2.37974	0.39156	0.839181
FBgn0000662	fl(2)d	female lethal d	-1.39014	6.73437	0.0720459	0.294459	-0.226611	7.06845	0.686527	0.862813	1.19326	6.48325	0.225602	0.669887
FBgn0000667	Actn	alpha actinin	-0.745618	8.16862	0.327308	0.681757	0.127164	8.48261	0.798061	0.926467	0.901313	8.19792	0.355784	0.80859
FBgn0000709	fliI	flightless I	-1.72963	5.67203	0.0266447	0.159213	-0.511385	5.96758	0.355619	0.619	1.26844	5.18577	0.198319	0.632853
FBgn0000711	flw	flapwing	-0.47755	5.48334	0.536047	0.828645	-0.627517	5.41561	0.258837	0.517257	-0.13577	5.11428	0.891609	1
FBgn0000715	FMRFa	FMRFamide	7.06588	2.04076	1.1009e-10	3.91602e-08	6.04022	1.06142	7.77364e-11	1.66969e-08	-1.0779	2.71336	0.287614	0.743407
FBgn0000719	fog	folded gastrulation	-2.15551	0.8124	0.0291123	0.167024	0.470589	1.38443	0.452829	0.702168	2.71758	1.02811	0.0165824	0.144508
FBgn0000721	for	foraging	1.28457	7.3357	0.0732679	0.297907	-2.01272	6.07341	0.000487266	0.005551	-3.27572	7.04327	0.00191503	0.0347318
FBgn0000723	FER	FER tyrosine kinase	-0.631811	5.61269	0.412121	0.751347	-0.17168	5.76096	0.764837	0.911966	0.477015	5.44939	0.627377	0.952391
FBgn0000808	gd	gastrulation-defective	-3.57714	3.23739	0.0001049	0.00301233	-1.73557	3.39197	0.00314713	0.0237021	1.8991	1.71184	0.0848866	0.398159
FBgn0000810	fs(1)K10	female sterile (1) K10	0.108115	4.70799	0.867721	0.973978	-0.87916	4.33195	0.117548	0.318009	-0.945268	4.35475	0.337117	0.796968
FBgn0000826	png	pan gu	-2.68047	1.1835	0.00534705	0.0526458	-1.29356	1.27738	0.0584444	0.200575	1.48442	0.26331	0.189963	0.618281
FBgn0000928	fs(1)Yb	female sterile (1) Yb	3.73475	2.14695	1.09768e-05	0.000503814	-3.18598	-0.524153	0.0110418	0.0604703	-6.77704	2.24105	8.26449e-06	0.000904233
FBgn0000964	tj	traffic jam	-0.0135894	-0.280341	0.865259	0.972644	2.72666	0.862785	0.00012867	0.001943	2.79175	1.08371	0.0140635	0.128244
FBgn0000996	dup	double parked	-0.124894	7.72405	0.883604	0.979988	-0.449507	7.58519	0.41492	0.673555	-0.310815	7.4827	0.748883	0.981507
FBgn0001075	ft	fat	-1.0117	5.27668	0.19069	0.517662	-0.295592	5.48539	0.600771	0.811662	0.714431	4.99637	0.468045	0.894002
FBgn0001077	NA	NA	NA	NA	NA	NA	0.343821	-1.00233	0.945246	0.992364	NA	NA	NA	NA
FBgn0001078	ftz-f1	ftz transcription factor 1	-1.59926	5.86497	0.0404433	0.205878	-1.22729	5.92765	0.0284673	0.120391	0.393999	4.9525	0.691805	0.967925
FBgn0001079	fu	fused	-0.879298	4.91115	0.254566	0.601619	-0.406365	5.04456	0.467094	0.715732	0.507408	4.60079	0.607401	0.945372
FBgn0001083	fw	furrowed	-1.06603	6.40848	0.163768	0.475104	-1.69733	6.2522	0.0028802	0.0221549	-0.632576	5.39551	0.518251	0.916551
FBgn0001084	fy	fuzzy	-0.0463073	3.06646	0.970112	1	0.892889	3.49496	0.100093	0.288183	0.948022	3.54657	0.338299	0.796968
FBgn0001085	fz	frizzled	0.848751	4.00852	0.242439	0.585436	1.6016	4.46193	0.00297841	0.0226145	0.768964	4.83472	0.432476	0.872922
FBgn0001086	fzy	fizzy	0.460713	7.89069	0.510382	0.815709	-0.54403	7.45238	0.323219	0.59053	-0.980524	7.7079	0.315749	0.777164
FBgn0001087	g	garnet	0.191294	4.80164	0.778777	0.942141	0.198617	4.78935	0.700502	0.871667	0.037255	4.91151	0.971592	1
FBgn0001089	Gal	beta galactosidase	-1.57653	0.51966	0.145093	0.44455	0.67805	1.05326	0.29805	0.561512	2.31233	0.858829	0.0652138	0.336802
FBgn0001090	bnb	bangles and beads	-0.207471	5.42225	0.79703	0.950304	0.854761	5.91615	0.105073	0.297231	1.03078	5.88869	0.292831	0.748101
FBgn0001091	Gapdh1	Glyceraldehyde 3 phosphate dehydrogenase 1	0.628176	10.1607	0.372987	0.71942	-1.67539	9.33962	0.00302264	0.0228881	-2.2735	9.73095	0.02472	0.184731
FBgn0001092	Gapdh2	Glyceraldehyde 3 phosphate dehydrogenase 2	1.12828	9.58853	0.11402	0.388414	-1.32454	8.54969	0.0176501	0.0846267	-2.43825	9.34489	0.0166776	0.144998
FBgn0001098	Gdh	Glutamate dehydrogenase	1.37553	9.74434	0.0551245	0.250356	-2.33674	8.37055	5.84356e-05	0.00103763	-3.68973	9.45542	0.000587279	0.0154016
FBgn0001099	gdl	gonadal	-0.418113	2.45474	0.671635	0.895007	0.683631	2.88152	0.2161	0.466129	1.05728	2.82368	0.315603	0.776977
FBgn0001104	Galphai	G protein alpha i subunit	-0.368592	7.53351	0.633679	0.87454	-0.0762653	7.63166	0.900947	0.973207	0.310767	7.45439	0.748987	0.981507
FBgn0001105	Gbeta13F	G protein beta-subunit 13F	0.486288	9.08484	0.487499	0.800783	1.04557	9.38454	0.0466579	0.171534	0.588685	9.64432	0.54437	0.927616
FBgn0001108	DCTN1-p150	Dynactin 1, p150 subunit	0.39664	6.19011	0.570616	0.841764	0.0303573	6.00508	0.942454	0.991718	-0.329691	6.22447	0.735085	0.978457
FBgn0001112	Gld	Glucose dehydrogenase	6.2356	4.48302	3.87671e-12	2.37491e-09	1.20328	0.398988	0.117531	0.318009	-4.96385	4.69622	2.06617e-05	0.00157029
FBgn0001114	Glt	Glutactin	-3.69997	1.63052	0.00135672	0.0194293	1.18143	2.77733	0.0337979	0.135398	4.8799	2.49314	0.000223543	0.00766817
FBgn0001120	gnu	giant nuclei	5.17446	0.44533	4.80851e-06	0.00025011	NA	NA	NA	NA	-4.81766	0.586889	0.00258851	0.0417902
FBgn0001122	Galphao	G protein alpha o subunit	-0.00105216	5.29958	1	1	1.63041	6.20323	0.00220557	0.0180205	1.66668	6.32596	0.0944352	0.416514
FBgn0001123	Galphas	G protein alpha s subunit	-0.64931	5.88096	0.39872	0.742557	0.016169	6.11291	0.96364	1	0.699737	5.84761	0.47441	0.894856
FBgn0001124	Got1	Glutamate oxaloacetate transaminase 1	-0.490548	6.90886	0.523075	0.822771	-0.490821	6.89335	0.373869	0.635965	0.0253282	6.59885	0.980361	1
FBgn0001125	Got2	Glutamate oxaloacetate transaminase 2	0.311734	5.44527	0.652792	0.885296	-0.477248	5.1043	0.392173	0.653665	-0.790751	5.25315	0.420575	0.863248
FBgn0001128	Gpdh1	Glycerol-3-phosphate dehydrogenase 1	-0.054358	5.17806	0.96195	1	-0.77956	4.90146	0.163612	0.392954	-0.700973	4.81233	0.476286	0.896406
FBgn0001133	grau	grauzone	-0.392395	4.92855	0.617652	0.866299	0.316909	5.20706	0.546089	0.7752	0.737659	5.08303	0.452322	0.882844
FBgn0001134	Grd	Glycine receptor	-4.19378	-0.597814	0.0565366	0.250356	0.220996	-0.373395	0.733704	0.89141	4.54543	-0.536429	0.0434368	0.263308
FBgn0001137	grk	gurken	0.713184	3.16894	0.324633	0.678106	1.45427	3.59149	0.00772467	0.0461867	0.754707	3.92741	0.452604	0.882844
FBgn0001138	grn	grain	-1.70938	5.52258	0.0288373	0.166962	-1.11632	5.63315	0.0459725	0.170033	0.594096	4.63672	0.544115	0.927616
FBgn0001139	gro	groucho	-1.04153	8.2439	0.172225	0.488709	-0.0485795	8.56823	0.941758	0.991383	1.01801	8.13753	0.29794	0.754302
FBgn0001142	Gs1	Glutamine synthetase 1	-1.63888	1.29696	0.0506183	0.237735	2.97196	3.53292	2.58089e-07	1.18113e-05	4.69899	3.62788	4.52824e-05	0.00268169
FBgn0001145	Gs2	Glutamine synthetase 2	-1.05974	1.26876	0.188204	0.514077	-0.651017	1.30692	0.367592	0.630424	0.5186	0.857324	0.579656	0.933497
FBgn0001147	gsb-n	gooseberry-neuro	1.7307	-0.305204	0.164591	0.47674	NA	NA	NA	NA	-3.38715	-0.440687	0.031713	0.217761
FBgn0001148	gsb	gooseberry	0.741971	1.14028	0.378424	0.724825	0.414139	0.937937	0.54441	0.77414	-0.312371	1.29814	0.811186	0.991132
FBgn0001149	GstD1	Glutathione S transferase D1	1.37027	7.93518	0.0562376	0.250356	-1.52466	6.70018	0.00684004	0.0415424	-2.87557	7.71799	0.00557134	0.0698575
FBgn0001150	gt	giant	-0.336588	-0.165392	0.808939	0.954261	2.34925	0.872926	0.000676122	0.00715114	2.71817	1.03116	0.0165824	0.144508
FBgn0001168	h	hairy	1.9616	3.47126	0.00861574	0.0747659	-1.0475	1.99855	0.080373	0.247843	-2.99602	3.42655	0.00502241	0.0656427
FBgn0001169	H	Hairless	-0.618749	6.11319	0.419421	0.755465	-0.290688	6.21281	0.602762	0.811995	0.352167	5.89597	0.718583	0.97577
FBgn0001179	hay	haywire	1.05144	6.24891	0.14165	0.439051	0.141563	5.75219	0.779262	0.915781	-0.878374	6.35544	0.369584	0.821691
FBgn0001180	hb	hunchback	-5.81648	0.298343	0.000531169	0.00979466	-6.12923	0.101141	1.44772e-05	0.000336866	NA	NA	NA	NA
FBgn0001185	her	hermaphrodite	-0.0730005	5.46341	0.940769	0.996002	-1.0199	5.12796	0.0681787	0.221932	-0.91576	5.02148	0.350481	0.804141
FBgn0001186	Hex-A	Hexokinase A	-0.407504	7.29101	0.597139	0.856537	-1.88476	6.89843	0.000980905	0.0096782	-1.4485	6.46597	0.142795	0.525289
FBgn0001187	NA	NA	NA	NA	NA	NA	1.8873	-0.728284	0.0644482	0.213399	4.50949	-0.556105	0.0434368	0.263308
FBgn0001189	hfw	halfway	-2.25742	3.83514	0.00651844	0.0610695	-0.316196	4.26236	0.574643	0.793348	1.96667	3.46212	0.0575487	0.321146
FBgn0001197	His2Av	Histone H2A variant	-0.549927	9.43991	0.470965	0.791424	0.39835	9.82075	0.442629	0.693427	0.972918	9.64806	0.319103	0.780434
FBgn0001202	hook	hook	1.13976	5.48643	0.112404	0.385772	0.555108	5.13694	0.293333	0.557183	-0.552867	5.75712	0.571215	0.933497
FBgn0001206	Hmr	Hybrid male rescue	0.189786	5.19336	0.779266	0.942141	0.199379	5.18361	0.698237	0.870271	0.0259093	5.29562	0.980434	1
FBgn0001215	Hrb98DE	Heterogeneous nuclear ribonucleoprotein at 98DE	-0.863727	8.67042	0.256296	0.604531	0.175922	9.04261	0.727988	0.887169	1.06194	8.72475	0.27776	0.728862
FBgn0001216	Hsc70-1	Heat shock protein cognate 1	0.649792	0.287132	0.554263	0.833539	-0.360681	-0.110284	0.777097	0.914927	-0.882817	0.237827	0.567206	0.933497
FBgn0001217	Hsc70-2	Heat shock protein cognate 2	2.11642	-0.152852	0.0704996	0.290943	NA	NA	NA	NA	-5.30241	-0.28723	0.0137812	0.12648
FBgn0001218	Hsc70-3	Heat shock 70-kDa protein cognate 3	-0.301437	9.2116	0.698906	0.908182	0.624171	9.62006	0.232181	0.484806	0.944775	9.55852	0.333014	0.795129
FBgn0001220	Hsc70-5	Heat shock protein cognate 5	-0.177107	9.22154	0.827457	0.959661	-1.42535	8.82826	0.0109164	0.059973	-1.23146	8.6056	0.209738	0.648687
FBgn0001222	Hsf	Heat shock factor	-0.436846	7.7031	0.569369	0.841025	0.0920083	7.90094	0.849541	0.950944	0.538496	7.71154	0.579326	0.933497
FBgn0001223	Hsp22	Heat shock protein 22	-1.2618	10.7917	0.0993945	0.359588	0.273349	11.3186	0.594792	0.807377	1.56169	10.9055	0.114505	0.467733
FBgn0001224	Hsp23	Heat shock protein 23	-0.707594	11.8025	0.351851	0.703883	0.793595	12.4463	0.129608	0.337906	1.52037	12.2911	0.123958	0.493886
FBgn0001225	Hsp26	Heat shock protein 26	-0.855058	12.065	0.260609	0.610005	0.230258	12.4623	0.652244	0.845313	1.10172	12.1517	0.260223	0.707695
FBgn0001226	Hsp27	Heat shock protein 27	-0.36144	11.6961	0.639603	0.878614	0.819195	12.2369	0.117823	0.318009	1.20863	12.1854	0.217832	0.658268
FBgn0001227	Hsp67Ba	Heat shock gene 67Ba	-0.968027	7.15745	0.204947	0.538686	1.92448	8.61379	0.000309317	0.00386439	2.91375	8.60259	0.00502367	0.0656427
FBgn0001228	CG4456		-1.26188	10.7918	0.099373	0.359588	0.273265	11.3187	0.594902	0.807377	1.56169	10.9055	0.114505	0.467733
FBgn0001229	Hsp67Bc	Heat shock gene 67Bc	-0.827079	6.49833	0.278096	0.630712	1.2835	7.47109	0.0150696	0.0755685	2.12459	7.37366	0.0351961	0.235314
FBgn0001230	Hsp68	Heat shock protein 68	-0.550842	11.5635	0.469862	0.791178	0.334317	11.9154	0.517588	0.754593	0.892693	11.7208	0.359775	0.813004
FBgn0001233	Hsp83	Heat shock protein 83	-1.30286	12.64	0.0891536	0.334956	-0.0980133	13.009	0.868247	0.958435	1.22622	12.4816	0.211378	0.649218
FBgn0001234	lncRNA:Hsromega	Heat shock RNA omega	-1.12668	6.91876	0.141666	0.439051	-0.351439	7.1404	0.526313	0.76208	0.788769	6.5996	0.419692	0.862388
FBgn0001235	hth	homothorax	-0.743916	7.7171	0.328324	0.682715	-0.318089	7.84822	0.566163	0.789054	0.440287	7.46213	0.650262	0.956799
FBgn0001247	Ide	Insulin degrading metalloproteinase	0.394463	6.62359	0.57195	0.841955	0.180469	6.50677	0.723299	0.884736	-0.188736	6.71813	0.846263	0.996735
FBgn0001248	Idh	Isocitrate dehydrogenase	0.298314	7.13997	0.664784	0.892031	0.273407	7.1139	0.596132	0.807686	-0.0151879	7.27363	0.987933	1
FBgn0001250	if	inflated	-0.260658	3.93851	0.753865	0.932355	1.19609	4.64173	0.0254678	0.111681	1.46176	4.66936	0.14365	0.527058
FBgn0001253	ImpE1	Ecdysone-inducible gene E1	-0.710717	4.64573	0.355833	0.706094	1.24314	5.54779	0.0193371	0.0902911	1.93767	5.44871	0.0544541	0.308665
FBgn0001254	ImpE2	Ecdysone-inducible gene E2	0.354033	6.46534	0.612391	0.863423	1.88413	7.39788	0.000416209	0.00488302	1.51527	7.58822	0.125306	0.497131
FBgn0001255	ImpE3	Ecdysone-inducible gene E3	-0.211903	2.82531	0.777706	0.942031	1.62045	3.76662	0.00296144	0.0225431	1.84808	3.82873	0.0666846	0.341893
FBgn0001256	ImpL1	Ecdysone-inducible gene L1	-4.01755	2.01104	6.46275e-05	0.00207165	1.67409	3.55987	0.00242019	0.0193771	5.72117	3.31576	4.59972e-06	0.000683428
FBgn0001257	ImpL2	Ecdysone-inducible gene L2	-2.06386	7.82436	0.00884817	0.0759269	-4.33416	7.62738	1.92766e-11	5.25123e-09	-2.27423	5.58804	0.0254563	0.188969
FBgn0001258	Ldh	Lactate dehydrogenase	-1.53783	7.89419	0.0467237	0.225579	-4.92132	7.58505	1.58806e-13	1.04335e-10	-3.35001	5.94398	0.00162628	0.0307947
FBgn0001259	in	inturned	0.433923	3.1867	0.543679	0.831731	-1.52567	2.50878	0.0113524	0.0613423	-1.94775	2.75583	0.0606919	0.32259
FBgn0001263	inaD	inactivation no afterpotential D	-0.47196	5.91884	0.542023	0.831509	-0.381581	5.94026	0.492211	0.73661	0.137083	5.68007	0.88884	1
FBgn0001269	inv	invected	-0.424792	2.71683	0.613244	0.864073	-0.588582	2.62783	0.332919	0.598072	-0.151954	2.38695	0.897952	1
FBgn0001276	ix	intersex	0.166623	3.96565	0.811294	0.95507	0.0205592	3.88255	0.971393	1	-0.0663537	3.97897	0.950746	1
FBgn0001280	janA	janus A	0.315422	6.81162	0.647617	0.882873	0.423888	6.85148	0.416257	0.673892	0.145062	7.03406	0.882032	1
FBgn0001281	janB	janus B	0.479749	3.99121	0.502375	0.811057	0.235516	3.85478	0.655532	0.846041	-0.215268	4.12142	0.828526	0.994203
FBgn0001291	Jra	Jun-related antigen	-0.670342	4.37912	0.38655	0.732386	0.334746	4.75527	0.526641	0.762122	1.03958	4.52965	0.292892	0.748101
FBgn0001296	kar	karmoisin	-0.581062	2.51354	0.497248	0.806702	0.895351	3.11989	0.102459	0.292153	1.53877	3.05948	0.133914	0.509046
FBgn0001297	kay	kayak	0.836676	5.10867	0.242132	0.585436	-0.0861971	4.64129	0.893719	0.969324	-0.914859	5.11507	0.35209	0.805872
FBgn0001301	kel	kelch	-0.468656	6.05754	0.543489	0.831731	-0.306191	6.1003	0.58329	0.800537	0.190896	5.85442	0.846031	0.996735
FBgn0001308	Khc	Kinesin heavy chain	0.260246	7.35398	0.703285	0.910867	0.406512	7.40996	0.434558	0.687086	0.178415	7.56398	0.854282	0.99674
FBgn0001311	kkv	krotzkopf verkehrt	0.15567	5.4167	0.81341	0.955627	-0.722266	5.06427	0.194607	0.438306	-0.866405	5.11031	0.376846	0.829458
FBgn0001313	kl-2	male fertility factor kl2	-0.0938255	4.5616	0.923041	0.990665	-0.747147	4.31314	0.185994	0.425777	-0.623987	4.20832	0.528964	0.918599
FBgn0001316	klar	klarsicht	-1.14281	8.57728	0.134757	0.425899	-0.727218	8.67983	0.186252	0.426194	0.427927	8.03128	0.65928	0.959047
FBgn0001319	kn	knot	-0.304283	2.02272	0.734134	0.924464	1.73192	3.0354	0.00200689	0.0166848	2.10625	3.12713	0.0433803	0.263308
FBgn0001320	kni	knirps	3.54733	1.94193	2.32729e-05	0.000923131	0.695558	0.126529	0.411472	0.670749	-2.86534	2.17522	0.00799202	0.0891086
FBgn0001321	knk	knickkopf	-0.715789	2.5172	0.413335	0.751347	-0.0426327	2.70507	0.981072	1	0.656712	2.43028	0.545604	0.928058
FBgn0001323	knrl	knirps-like	-0.434646	0.142671	0.857483	0.969631	0.983318	0.516222	0.130459	0.339411	1.42097	0.581325	0.297019	0.753645
FBgn0001324	kto	kohtalo	0.107426	7.60834	0.864432	0.972644	-0.239476	7.44753	0.66879	0.854708	-0.326903	7.49692	0.736288	0.978914
FBgn0001330	kz	kurz	-1.13647	6.34077	0.138551	0.433541	-2.05016	6.14232	0.000380394	0.00450543	-0.87593	5.19119	0.371688	0.824727
FBgn0001341	Mybbp1A	MYB binding protein 1a	-0.483436	6.74287	0.528407	0.825002	-1.20795	6.51486	0.0304715	0.125864	-0.704852	6.10943	0.471294	0.89485
FBgn0001404	egh	egghead	-0.87536	5.60746	0.254755	0.601619	0.284016	6.02689	0.584102	0.800961	1.18095	5.73499	0.23198	0.67453
FBgn0001491	l(1)10Bb	lethal (1) 10Bb	0.236221	4.96515	0.729545	0.921711	0.709196	5.18582	0.179592	0.416155	0.4984	5.3377	0.612682	0.947126
FBgn0001565	Hlc	Helicase	-0.283829	7.60259	0.717203	0.916939	-1.1959	7.30395	0.0317314	0.129299	-0.880409	7.03629	0.367284	0.81984
FBgn0001612	Grip91	Gamma-tubulin ring protein 91	0.219235	6.9461	0.74586	0.928522	-0.33356	6.70123	0.548091	0.77666	-0.519608	6.80863	0.593206	0.938046
FBgn0001624	dlg1	discs large 1	-0.810029	6.95251	0.287748	0.641917	-0.256647	7.12633	0.645988	0.840815	0.579056	6.73418	0.55191	0.931149
FBgn0001941	ifc	infertile crescent	-0.151242	6.04528	0.857969	0.969631	-0.997462	5.7467	0.073483	0.234078	-0.807013	5.5866	0.410378	0.854884
FBgn0001942	eIF4A	eukaryotic translation initiation factor 4A	-0.354514	11.3627	0.646311	0.88241	-0.351294	11.351	0.524499	0.760203	0.0276176	11.1434	0.97727	1
FBgn0001961	Arpc1	Actin-related protein 2/3 complex, subunit 1	0.402745	7.22304	0.563566	0.839097	-0.248281	6.91922	0.657647	0.847693	-0.623267	7.13514	0.521841	0.917823
FBgn0001965	Sos	Son of sevenless	-0.125632	6.57985	0.8833	0.979895	0.278549	6.74078	0.58968	0.804856	0.414707	6.71217	0.669694	0.962045
FBgn0001970	Pgant35A	Polypeptide N-acetylgalactosaminyltransferase 35A	0.348838	4.29823	0.619062	0.866998	0.927597	4.5877	0.0819285	0.250701	0.586237	4.79085	0.551833	0.931149
FBgn0001977	CIAPIN1	Cytokine induced apoptosis inhibitor 1	1.31353	6.84091	0.0673526	0.281859	-0.0538479	6.09585	0.93555	0.987331	-1.35309	6.89655	0.169933	0.581492
FBgn0001978	stc	shuttle craft	0.144219	7.74375	0.824705	0.958872	-1.31154	7.23954	0.0189362	0.0890893	-1.42435	7.25871	0.149067	0.538085
FBgn0001981	esg	escargot	1.08853	5.14116	0.129918	0.416656	0.922363	5.03128	0.0830848	0.252099	-0.129518	5.56275	0.895487	1
FBgn0001983	wor	worniu	-0.195805	8.47299	0.80786	0.954261	-0.999245	8.19274	0.0708423	0.228252	-0.774236	7.99775	0.426638	0.866647
FBgn0001986	Mtr4	Mtr4 helicase	-0.459189	7.4916	0.549903	0.833539	-1.13679	7.27241	0.0408484	0.156192	-0.66152	6.89965	0.496864	0.90763
FBgn0001987	Gli	Gliotactin	0.624087	4.16992	0.387937	0.733628	1.07644	4.40667	0.044035	0.164271	0.432357	4.7078	0.661316	0.959133
FBgn0001989	ND-B17	NADH dehydrogenase (ubiquinone) B17 subunit	1.15008	6.34271	0.108493	0.376448	0.564714	5.99131	0.282071	0.54423	-0.546856	6.61411	0.574253	0.933497
FBgn0001990	wek	weckle	-0.776434	4.73708	0.315304	0.67095	-0.446976	4.82265	0.426232	0.681013	0.339435	4.41195	0.734261	0.977877
FBgn0001991	Ca-alpha1D	Ca[2+]-channel protein alpha[[1]] subunit D	1.47119	-0.538661	0.372791	0.71942	5.57472	2.05321	7.21286e-13	3.50263e-10	4.12311	2.35453	0.000370276	0.0111803
FBgn0001992	Cyp303a1	Cyp303a1	-1.80474	1.5138	0.0321535	0.180034	0.242546	2.01753	0.689229	0.864319	2.10727	1.55437	0.0442625	0.267009
FBgn0001994	crp	cropped	-0.933429	7.75432	0.220625	0.55786	-0.0975563	8.02663	0.869398	0.958853	0.857434	7.62282	0.379538	0.830271
FBgn0001995	mRpL4	mitochondrial ribosomal protein L4	-0.0212927	5.51619	0.998799	1	-0.683107	5.25654	0.21889	0.469158	-0.621182	5.2039	0.525997	0.918599
FBgn0002021	l(2)37Bb	lethal (2) 37Bb	0.308313	4.888	0.658977	0.888656	-0.42632	4.56761	0.450086	0.69978	-0.705745	4.72544	0.472125	0.894856
FBgn0002022	Catsup	Catecholamines up	-0.643594	5.76085	0.404064	0.746417	0.0391637	6.00155	0.929444	0.985129	0.696955	5.73372	0.476911	0.896676
FBgn0002023	Lim3	Lim3	-0.337824	2.19368	0.711835	0.915062	-0.262805	2.17102	0.667324	0.854105	0.113242	2.02893	0.934315	1
FBgn0002031	l(2)37Cc	lethal (2) 37Cc	0.151303	8.70313	0.816943	0.956519	-1.75599	8.10596	0.00196407	0.0164814	-1.87302	8.10941	0.0608664	0.32259
FBgn0002036	CG10561		-2.80752	1.96524	0.0045564	0.0464787	0.335812	2.63832	0.549667	0.777613	3.13075	2.10393	0.0102946	0.105649
FBgn0002044	swm	second mitotic wave missing	-0.319517	6.8658	0.682208	0.898985	-0.0461963	6.95766	0.945966	0.992785	0.297121	6.80708	0.760098	0.981778
FBgn0002069	AspRS	Aspartyl-tRNA synthetase	-0.318279	8.57743	0.682413	0.899041	-0.871158	8.38074	0.114235	0.312717	-0.532587	8.12583	0.583361	0.934354
FBgn0002121	l(2)gl	lethal (2) giant larvae	-1.80348	7.49993	0.0209834	0.135107	-1.01238	7.65998	0.0674703	0.220473	0.809217	6.66225	0.407668	0.853698
FBgn0002174	CG5504		-0.882724	6.75622	0.248075	0.592617	-1.32429	6.62749	0.0180016	0.0857765	-0.409385	5.97855	0.674069	0.964104
FBgn0002183	dre4	dre4	0.36085	9.73805	0.602421	0.85881	-0.856957	9.25127	0.119926	0.32152	-1.20395	9.43372	0.219691	0.66067
FBgn0002283	l(3)73Ah	lethal (3) 73Ah	0.0396906	4.54993	0.940149	0.995931	0.806417	4.91084	0.128768	0.336679	0.795933	4.99641	0.419221	0.861896
FBgn0002284	Prosbeta6	Proteasome beta6 subunit	0.403887	7.86517	0.562051	0.838799	0.486915	7.89144	0.350334	0.614365	0.117839	8.115	0.903514	1
FBgn0002306	sas	stranded at second	0.0458435	4.67168	0.936918	0.995029	-1.17498	4.24478	0.0381473	0.149079	-1.20897	4.21204	0.222801	0.665217
FBgn0002354	l(3)87Df	lethal (3) 87Df	-0.438739	4.35931	0.575982	0.845156	-1.6481	4.01662	0.00427925	0.0298532	-1.13916	3.60219	0.255644	0.702077
FBgn0002413	dco	discs overgrown	-1.2328	6.90252	0.108485	0.376448	-0.147349	7.23349	0.797406	0.926285	1.11305	6.71435	0.257026	0.703452
FBgn0002431	hyd	hyperplastic discs	-0.136273	8.1678	0.871145	0.97429	-0.991399	7.86471	0.0731173	0.233528	-0.829192	7.70689	0.395073	0.842321
FBgn0002440	l(3)mbn	lethal (3) malignant blood neoplasm	-0.92839	0.637718	0.29384	0.649332	-3.54703	0.262192	0.00102539	0.0100258	-2.37868	-0.348191	0.211512	0.649218
FBgn0002441	l(3)mbt	lethal (3) malignant brain tumor	-0.637274	6.62922	0.404666	0.74666	-1.06959	6.48664	0.0543032	0.191088	-0.408029	6.02627	0.674575	0.964275
FBgn0002466	sti	sticky	-0.684728	8.69206	0.368175	0.717136	-0.639317	8.69192	0.244878	0.501935	0.0609698	8.27554	0.950092	1
FBgn0002521	pho	pleiohomeotic	-1.17411	5.60936	0.127429	0.413323	0.202378	6.07377	0.693237	0.866284	1.40677	5.67135	0.155921	0.552823
FBgn0002522	lab	labial	4.97416	-0.573337	0.00409897	0.0433774	NA	NA	NA	NA	-1.83508	-0.281748	0.340258	0.796968
FBgn0002524	lace	lace	-1.62109	5.298	0.0383846	0.203281	-0.851481	5.46353	0.125744	0.331862	0.787586	4.59894	0.424199	0.865308
FBgn0002525	Lam	Lamin	-0.917814	9.47991	0.227706	0.565267	-0.359982	9.64659	0.514286	0.752086	0.577226	9.18664	0.552208	0.931149
FBgn0002526	LanA	Laminin A	3.18337	7.64683	2.4764e-05	0.00097179	-0.868889	5.17252	0.120168	0.322014	-4.06357	7.72971	0.000203746	0.00711328
FBgn0002531	NA	NA	NA	NA	NA	NA	2.66572	-1.03175	0.0477765	0.17427	0.447285	-0.549687	0.80154	0.990206
FBgn0002533	NA	NA	NA	NA	NA	NA	2.61434	-1.05266	0.0830454	0.252099	3.86371	-0.825091	0.129978	0.499771
FBgn0002534	Lcp3	Larval cuticle protein 3	-4.63672	-0.389322	0.0158361	0.110035	-3.14323	-0.606819	0.0149545	0.0751355	NA	NA	NA	NA
FBgn0002535	Lcp4	Larval cuticle protein 4	-3.85928	-0.722784	0.0808644	0.311998	-0.500019	-0.768828	0.539018	0.770423	NA	NA	NA	NA
FBgn0002542	lds	lodestar	-0.0115144	6.96311	0.994103	1	-0.746627	6.68118	0.176173	0.411357	-0.718193	6.62464	0.46126	0.88845
FBgn0002543	robo2	roundabout 2	-0.0102401	5.89084	1	1	1.5919	6.77382	0.00273592	0.0213153	1.61237	6.88942	0.104565	0.441163
FBgn0002552	lin	lines	-1.3611	5.59847	0.0793478	0.311998	-0.813231	5.72021	0.142622	0.360247	0.573265	4.97833	0.561551	0.933497
FBgn0002561	l(1)sc	lethal of scute	-0.116272	3.27725	0.901981	0.98531	-0.726784	3.03525	0.205081	0.453304	-0.599751	2.93535	0.553843	0.931968
FBgn0002562	NA	NA	NA	NA	NA	NA	6.64726	0.144107	4.22389e-08	2.59213e-06	6.4231	0.549665	0.000565908	0.0150174
FBgn0002563	Lsp1beta	Larval serum protein 1 beta	8.48073	2.0226	1.1009e-10	3.91602e-08	7.95794	1.20854	4.57955e-13	2.32496e-10	-0.793446	2.85393	0.457259	0.88535
FBgn0002564	Lsp1gamma	Larval serum protein 1 gamma	0.30783	1.57444	0.737153	0.924543	0.558712	1.63191	0.359627	0.622959	0.33828	1.84444	0.727766	0.977504
FBgn0002565	NA	NA	NA	NA	NA	NA	4.91113	0.102049	1.08858e-06	3.96245e-05	6.3177	0.474539	0.00073725	0.0179056
FBgn0002566	lt	light	0.24948	5.90098	0.715918	0.916036	0.0987603	5.8179	0.842024	0.948665	-0.125669	5.95282	0.898404	1
FBgn0002567	Rab32	Rab32	-1.52648	4.26181	0.0556092	0.250356	-1.82677	4.17961	0.00174287	0.0151251	-0.278023	3.07979	0.776453	0.988201
FBgn0002573	sens	senseless	2.9428	-0.170317	0.00928937	0.0776014	2.15227	-0.623711	0.0428864	0.161116	-0.904999	0.349507	0.485563	0.902384
FBgn0002576	lz	lozenge	-0.517557	2.97429	0.517389	0.818729	0.100431	3.17247	0.84896	0.950485	0.637026	2.99694	0.53098	0.919059
FBgn0002577	m	miniature	4.46914	2.10076	6.85625e-07	5.04026e-05	4.06849	1.71573	7.04826e-09	6.29776e-07	-0.456959	2.98316	0.664937	0.959692
FBgn0002578	Kaz-m1	Kazal-type protease inhibitor m1	-1.1634	-0.46138	0.293396	0.649003	1.98262	0.35832	0.00864954	0.0502636	3.16348	0.45241	0.014927	0.133519
FBgn0002579	RpL36	Ribosomal protein L36	0.744247	11.1795	0.292972	0.649003	0.866636	11.2343	0.0982514	0.28449	0.154963	11.6127	0.872796	0.999795
FBgn0002590	RpS5a	Ribosomal protein S5a	-0.319176	11.4972	0.680997	0.898367	-0.0936633	11.5723	0.874679	0.96076	0.253014	11.4167	0.793834	0.990206
FBgn0002592	E(spl)m2-BFM	Enhancer of split m2, Bearded family member	0.34506	2.86652	0.621459	0.867142	1.16982	3.28685	0.0330169	0.133133	0.806901	3.48913	0.432969	0.873018
FBgn0002593	RpLP1	Ribosomal protein LP1	0.1946	11.7083	0.770634	0.938625	0.0429036	11.6263	0.921932	0.983015	-0.120945	11.7309	0.900534	1
FBgn0002609	E(spl)m3-HLH	Enhancer of split m3, helix-loop-helix	-0.20166	2.73104	0.838741	0.96412	1.48866	3.57721	0.00658071	0.0404735	1.67945	3.63327	0.101908	0.436924
FBgn0002622	RpS3	Ribosomal protein S3	0.216791	11.3278	0.747343	0.929758	0.320316	11.3631	0.53488	0.768171	0.132153	11.4928	0.891394	1
FBgn0002626	RpL32	Ribosomal protein L32	0.723405	11.0266	0.30641	0.660564	0.606401	10.9491	0.245421	0.502495	-0.0873183	11.3279	0.928102	1
FBgn0002629	E(spl)m4-BFM	Enhancer of split m4, Bearded family member	0.529393	4.58696	0.456003	0.78092	0.556979	4.57819	0.293909	0.557352	-0.0044572	4.85465	0.997042	1
FBgn0002631	E(spl)m5-HLH	Enhancer of split m5, helix-loop-helix	-1.93351	-0.465874	0.293396	0.649003	1.43466	0.142841	0.0592882	0.202753	3.30182	0.151731	0.0810882	0.387554
FBgn0002632	E(spl)m6-BFM	Enhancer of split m6, Bearded family member	1.54021	3.15775	0.0394498	0.205054	2.06986	3.50594	0.000185384	0.00261434	0.533735	4.09786	0.588589	0.935677
FBgn0002633	E(spl)m7-HLH	Enhancer of split m7, helix-loop-helix	1.04542	3.96446	0.152159	0.452985	1.94876	4.54721	0.000331747	0.00409877	0.910507	4.96585	0.354905	0.808265
FBgn0002638	Rcc1	Regulator of chromosome condensation 1	-0.557024	9.21125	0.465176	0.788846	-0.683324	9.15529	0.213896	0.462985	-0.0956154	8.79628	0.921422	1
FBgn0002641	mal	maroon-like	1.18621	4.29151	0.103102	0.366037	-0.921516	3.34043	0.110653	0.3064	-2.06356	4.14606	0.0422459	0.263308
FBgn0002643	mam	mastermind	-0.931409	6.11323	0.224293	0.563333	0.360964	6.58835	0.487734	0.734324	1.31518	6.29432	0.183319	0.606913
FBgn0002645	Map205	Microtubule-associated protein 205	-0.171539	8.06605	0.833646	0.961469	-0.57584	7.90433	0.295257	0.558988	-0.383779	7.76589	0.692517	0.967925
FBgn0002673	twe	twine	-2.48451	2.80494	0.00539986	0.0526474	-0.0959214	3.31457	0.885782	0.965631	2.38711	2.59217	0.0289615	0.209966
FBgn0002707	mei-9	meiotic 9	0.234226	5.20656	0.732354	0.923584	-0.21023	5.00019	0.710602	0.877894	-0.408109	5.12401	0.676744	0.96541
FBgn0002709	mei-218	meiotic 218	-0.20175	4.70266	0.803344	0.953118	-0.899637	4.44979	0.108924	0.303082	-0.681121	4.27053	0.489454	0.905027
FBgn0002715	mei-S332	meiotic from via Salaria 332	-1.4638	5.52463	0.0607258	0.264073	-0.154481	5.89907	0.789046	0.921365	1.33475	5.31062	0.17867	0.600511
FBgn0002716	mei-W68	meiotic W68	-1.30109	3.47902	0.108077	0.375772	0.336184	4.00941	0.529614	0.763853	1.67881	3.63904	0.100787	0.433908
FBgn0002719	Men	Malic enzyme	-0.324385	8.31649	0.676362	0.896391	-1.60702	7.94235	0.00438162	0.0302649	-1.24778	7.61038	0.20417	0.639468
FBgn0002723	Met	Methoprene-tolerant	-0.655315	4.04545	0.40493	0.746741	-0.626153	4.02915	0.261979	0.521204	0.0763944	3.66428	0.945581	1
FBgn0002732	E(spl)malpha-BFM	Enhancer of split malpha, Bearded family member	0.205375	4.97593	0.763222	0.935363	0.427038	5.06212	0.415614	0.673729	0.204701	5.18079	0.835965	0.996612
FBgn0002733	E(spl)mbeta-HLH	Enhancer of split mbeta, helix-loop-helix	-1.06845	3.87003	0.179307	0.499289	1.1951	4.82373	0.0251248	0.110741	2.26452	4.67646	0.0282068	0.205428
FBgn0002734	E(spl)mdelta-HLH	Enhancer of split mdelta, helix-loop-helix	0.879156	2.98128	0.235755	0.576691	-0.00259823	2.53421	0.998334	1	-0.868006	3.03654	0.393159	0.840163
FBgn0002735	E(spl)mgamma-HLH	Enhancer of split mgamma, helix-loop-helix	-0.750879	5.27634	0.331794	0.685996	-0.213228	5.43995	0.708651	0.876418	0.568506	5.0922	0.56389	0.933497
FBgn0002736	mago	mago nashi	-0.644394	7.04146	0.39841	0.742231	0.24581	7.37781	0.632334	0.833039	0.924317	7.14413	0.344279	0.797701
FBgn0002772	NA	NA	NA	NA	NA	NA	2.01769	-0.922794	0.11769	0.318009	4.11578	-0.718326	0.0875794	0.398159
FBgn0002773	Mlc2	Myosin light chain 2	3.72378	2.12212	1.23852e-05	0.000546288	1.21049	0.387583	0.11074	0.306456	-2.51538	2.40485	0.0179988	0.149516
FBgn0002774	mle	maleless	0.480743	6.24749	0.494229	0.805836	0.54686	6.26594	0.297083	0.560778	0.0844504	6.52595	0.931741	1
FBgn0002775	msl-3	male-specific lethal 3	-1.8006	5.11783	0.0230167	0.142973	-0.335881	5.48705	0.546533	0.775464	1.48905	4.74547	0.13718	0.514292
FBgn0002778	mnd	minidiscs	-3.0093	7.7747	0.000265675	0.0057556	-3.02369	7.76021	5.14767e-07	2.12942e-05	0.0151948	5.44042	0.990171	1
FBgn0002780	mod	modulo	-0.275406	9.95432	0.725093	0.919849	-1.23901	9.64456	0.0259397	0.113172	-0.93856	9.37186	0.336145	0.796968
FBgn0002781	mod(mdg4)	modifier of mdg4	-0.748607	9.82895	0.324777	0.678244	0.300998	10.2253	0.559262	0.78423	1.07089	9.96881	0.273642	0.723408
FBgn0002783	mor	moira	-0.243942	8.45908	0.757614	0.93319	0.143749	8.60726	0.774086	0.914927	0.421025	8.51879	0.664279	0.959692
FBgn0002787	Rpn8	Regulatory particle non-ATPase 8	0.0636854	8.05743	0.911635	0.987751	0.0965708	8.05721	0.842889	0.948909	0.059585	8.10076	0.951308	1
FBgn0002789	NA	NA	NA	NA	NA	NA	NA	NA	NA	NA	-4.59054	-0.644606	0.0608682	0.32259
FBgn0002791	mr	morula	0.18478	5.88833	0.781743	0.94304	0.28712	5.91863	0.580426	0.798766	0.120851	6.03164	0.903829	1
FBgn0002863	Acp95EF	Accessory gland protein 95EF	1.90942	1.05943	0.024654	0.149848	1.3499	0.728563	0.0427127	0.160858	-0.559475	1.59626	0.596774	0.940417
FBgn0002868	MtnA	Metallothionein A	3.64547	2.48789	1.21463e-05	0.000537898	2.75045	1.74935	1.19514e-05	0.000287246	-0.878725	3.16365	0.385254	0.834231
FBgn0002872	mu2	mutator 2	-0.540182	6.49275	0.48174	0.796662	-1.03137	6.3289	0.0633912	0.211538	-0.464178	5.93021	0.634232	0.953683
FBgn0002873	mud	mushroom body defect	-0.597201	7.63844	0.433658	0.765613	-0.863282	7.54164	0.117836	0.318009	-0.249871	7.12727	0.797058	0.990206
FBgn0002878	mus101	mutagen-sensitive 101	-0.497763	6.07155	0.517599	0.818758	-0.88363	5.93263	0.110956	0.306688	-0.369829	5.57817	0.704076	0.971602
FBgn0002887	mus201	mutagen-sensitive 201	0.499132	5.11527	0.482113	0.79704	-0.249446	4.76598	0.659726	0.849001	-0.72263	5.04036	0.461205	0.88845
FBgn0002891	DNApol-zeta	DNA polymerase zeta catalytic subunit	0.936748	7.19607	0.188627	0.514721	-1.71322	6.19644	0.00261957	0.0206333	-2.63861	6.8509	0.010322	0.105649
FBgn0002899	mus301	mutagen-sensitive 301	-1.25941	4.51372	0.106584	0.372782	-1.18568	4.50986	0.0355099	0.140816	0.127003	3.71079	0.901224	1
FBgn0002901	mus304	mutagen-sensitive 304	0.229407	4.10286	0.737337	0.924598	-0.419479	3.82093	0.458966	0.708233	-0.643399	3.9368	0.512038	0.913839
FBgn0002905	DNApol-theta	DNA polymerase theta	0.225095	5.95534	0.742025	0.926754	-0.484679	5.65164	0.38319	0.644653	-0.684231	5.75325	0.484546	0.902172
FBgn0002906	Blm	Bloom syndrome helicase	0.304793	5.83205	0.660043	0.889767	-0.992511	5.33619	0.0754328	0.237939	-1.28491	5.47589	0.193811	0.625076
FBgn0002909	mus312	mutagen-sensitive 312	-0.0944667	6.18501	0.917654	0.990252	-0.808734	5.91639	0.14449	0.36298	-0.694226	5.80814	0.477905	0.897249
FBgn0002914	Myb	Myb oncogene-like	-0.512567	7.963	0.502788	0.811088	-0.176849	8.07394	0.755016	0.906945	0.355983	7.81819	0.713857	0.973554
FBgn0002917	na	narrow abdomen	-0.00949529	4.84827	1	1	0.997632	5.34566	0.0599007	0.203786	1.03235	5.42405	0.293795	0.748725
FBgn0002921	Atpalpha	Na pump alpha subunit	0.0176035	9.07362	0.961864	1	-0.3315	8.91935	0.548983	0.777332	-0.331398	8.90478	0.732411	0.977877
FBgn0002924	ncd	non-claret disjunctional	-0.247226	8.33588	0.754518	0.932553	-0.628661	8.18528	0.253047	0.510446	-0.357857	7.99836	0.712125	0.97324
FBgn0002926	ndl	nudel	3.08003	2.20664	0.000152901	0.00386705	-0.50718	0.242628	0.648093	0.842377	-3.49026	2.30736	0.00212694	0.0363292
FBgn0002930	nec	necrotic	1.51231	0.440209	0.122586	0.405081	-0.307198	-0.339909	0.722376	0.883924	-1.84556	0.385314	0.128439	0.499771
FBgn0002931	net	net	0.876887	0.653928	0.354199	0.70481	0.892134	0.604259	0.169468	0.402003	0.107884	1.06121	0.954689	1
FBgn0002932	neur	neuralized	-0.632421	7.10631	0.407365	0.747423	-0.306012	7.20339	0.582014	0.799881	0.346366	6.87536	0.721802	0.97685
FBgn0002936	NA	NA	NA	NA	NA	NA	1.28137	-0.603072	0.190995	0.432177	4.57901	-0.524142	0.0434368	0.263308
FBgn0002937	ninaB	neither inactivation nor afterpotential B	2.82168	0.758362	0.00249341	0.030652	-1.22894	-0.776864	0.424038	0.679592	-4.06247	0.83172	0.00271594	0.0432846
FBgn0002938	ninaC	neither inactivation nor afterpotential C	1.95446	1.81583	0.0163295	0.11268	2.8855	2.4734	1.48245e-06	5.11033e-05	0.924311	3.05941	0.342563	0.796968
FBgn0002941	slou	slouch	1.48421	0.785882	0.110645	0.381396	0.205339	0.156113	0.795385	0.925222	-1.17366	0.907887	0.322222	0.784249
FBgn0002945	nkd	naked cuticle	0.557566	5.82727	0.430648	0.765188	0.485556	5.77274	0.354099	0.617572	-0.0815225	6.06435	0.934465	1
FBgn0002948	nod	no distributive disjunction	0.204266	5.36177	0.761332	0.934928	0.0483411	5.27663	0.917669	0.981051	-0.146174	5.38495	0.881937	1
FBgn0002962	nos	nanos	0.254942	3.19329	0.733582	0.924423	-0.580294	2.84196	0.332471	0.597678	-0.844194	2.96549	0.404488	0.850705
FBgn0002973	numb	numb	-0.944917	7.42939	0.215293	0.554102	-0.35353	7.60381	0.523081	0.759286	0.595646	7.13365	0.540512	0.926005
FBgn0002985	odd	odd skipped	-5.87879	2.24875	3.44241e-06	0.000187918	1.09953	3.47037	0.0423898	0.160058	6.97244	3.08964	4.48207e-06	0.000683428
FBgn0002989	okr	okra	-0.323282	4.87136	0.677021	0.896679	-0.169246	4.9136	0.770148	0.913722	0.184299	4.73479	0.849315	0.996735
FBgn0003002	opa	odd paired	-0.236725	3.98681	0.770902	0.938625	2.6481	5.74312	1.34732e-06	4.73214e-05	2.91849	5.89589	0.00512723	0.0666839
FBgn0003008	or	orange	0.0082763	4.19512	0.972594	1	0.0949336	4.20893	0.852934	0.951576	0.129704	4.23807	0.900228	1
FBgn0003016	osp	outspread	0.67839	4.03353	0.346534	0.69869	0.537793	3.94364	0.316918	0.583812	-0.146579	4.29729	0.882374	1
FBgn0003023	otu	ovarian tumor	4.81798	-0.641994	0.0105692	0.0842708	NA	NA	NA	NA	-4.7657	-0.565701	0.0434368	0.263308
FBgn0003028	ovo	ovo	0.935762	4.19045	0.197462	0.527202	0.151937	3.76893	0.766542	0.912416	-0.809263	4.2923	0.414365	0.859661
FBgn0003041	pbl	pebble	-1.20868	7.06206	0.114863	0.389362	-0.75508	7.17113	0.171037	0.403871	0.466536	6.48865	0.631747	0.953683
FBgn0003042	Pc	Polycomb	0.226533	5.7749	0.740837	0.92611	-0.400384	5.49991	0.471201	0.71897	-0.611359	5.6124	0.531666	0.919225
FBgn0003044	Pcl	Polycomblike	-1.18147	6.77883	0.123447	0.406113	-1.03105	6.80163	0.0631455	0.210781	0.179239	6.06268	0.854055	0.996735
FBgn0003048	pcx	pecanex	-0.566145	5.61621	0.461205	0.784529	-0.474357	5.62933	0.391714	0.6533	0.116858	5.30631	0.907361	1
FBgn0003053	peb	pebbled	-9.54336e-07	3.83025	1	1	-0.278319	3.69691	0.637247	0.83566	-0.280601	3.67265	0.785616	0.989553
FBgn0003062	Fib	Fibrillarin	-0.542515	9.24912	0.477091	0.793824	-1.24224	9.03341	0.0256102	0.112173	-0.662565	8.59448	0.495503	0.90763
FBgn0003067	Pepck1	Phosphoenolpyruvate carboxykinase 1	1.73147	6.97322	0.0167288	0.114862	-0.306396	5.83945	0.585008	0.801418	-2.03237	6.99183	0.0432188	0.263308
FBgn0003068	per	period	0.299302	2.32378	0.673653	0.895849	-0.745321	1.91041	0.242114	0.498372	-1.01909	2.0805	0.331706	0.794218
FBgn0003071	Pfk	Phosphofructokinase	-0.116949	8.10913	0.892243	0.981195	-3.18104	7.45302	1.65496e-07	8.28889e-06	-3.05887	7.1861	0.00345818	0.0513078
FBgn0003074	Pgi	Phosphoglucose isomerase	0.114183	7.95194	0.856888	0.969631	-1.44339	7.43091	0.0101163	0.0566361	-1.54051	7.41675	0.119708	0.481939
FBgn0003076	Pgm1	Phosphoglucose mutase 1	-0.0717204	6.01745	0.942716	0.996018	-1.42266	5.58279	0.0116673	0.0625901	-1.31827	5.44628	0.181605	0.606362
FBgn0003079	Raf	Raf oncogene	0.303381	5.49502	0.662812	0.89109	0.172529	5.41582	0.737836	0.894723	-0.112274	5.58978	0.909757	1
FBgn0003082	phr	photorepair	0.535162	6.34369	0.447697	0.775406	-0.0471747	6.05825	0.945179	0.992364	-0.55451	6.35426	0.568934	0.933497
FBgn0003086	NA	NA	NA	NA	NA	NA	NA	NA	NA	NA	4.31108	-0.629491	0.0608682	0.32259
FBgn0003087	pim	pimples	-0.325501	4.86677	0.68174	0.898725	-1.15776	4.59199	0.0395332	0.152716	-0.784502	4.31677	0.4256	0.86662
FBgn0003089	pip	pipe	-0.310133	1.5211	0.843689	0.966794	1.16292	2.11739	0.0442446	0.164943	1.40181	2.17664	0.219383	0.660065
FBgn0003090	pk	prickle	-1.16622	6.75715	0.128528	0.414531	0.105783	7.17664	0.829815	0.942622	1.3014	6.75595	0.186737	0.613411
FBgn0003091	Pkc53E	Protein C kinase 53E	0.525193	4.07387	0.464684	0.788318	-0.155072	3.74956	0.79216	0.923032	-0.650795	4.04919	0.509359	0.912163
FBgn0003093	Pkc98E	Protein C kinase 98E	-0.0720943	3.88805	0.952251	0.999551	1.01122	4.40793	0.0594926	0.203203	1.11489	4.47624	0.262503	0.709927
FBgn0003116	pn	prune	0.564604	4.28337	0.431211	0.765288	0.40036	4.18246	0.452775	0.702168	-0.161255	4.47572	0.869476	0.998572
FBgn0003117	pnr	pannier	-4.18314	-0.594182	0.0402223	0.205054	-0.647598	-0.59336	0.592139	0.806144	NA	NA	NA	NA
FBgn0003118	pnt	pointed	-1.01344	8.18886	0.183818	0.50684	-2.49596	7.89979	2.06131e-05	0.000453204	-1.46273	6.94886	0.13896	0.517143
FBgn0003124	polo	polo	-0.473103	8.55069	0.536832	0.828781	-0.592546	8.49462	0.281206	0.543734	-0.104201	8.19249	0.914452	1
FBgn0003129	Poxm	Pox meso	3.27831	0.781532	0.000621654	0.0110209	1.27507	-0.390038	0.169355	0.402003	-2.0099	1.0706	0.0768017	0.376659
FBgn0003130	Poxn	Pox neuro	-0.486234	0.406548	0.56617	0.839976	-0.606351	0.247444	0.412664	0.671774	-0.0842318	0.0938931	1	1
FBgn0003134	Pp1alpha-96A	Protein phosphatase 1alpha at 96A	-0.745547	5.72678	0.332391	0.685996	-0.28991	5.86595	0.604461	0.813049	0.472827	5.49187	0.630509	0.953574
FBgn0003137	Ppn	Papilin	-0.0859326	4.12937	0.920914	0.990665	0.453458	4.35343	0.389943	0.651402	0.52646	4.34656	0.589283	0.935714
FBgn0003139	PpV	Protein phosphatase V	0.0571974	6.15257	0.920434	0.990594	-0.155898	6.04754	0.787244	0.920162	-0.204282	6.06296	0.83398	0.99543
FBgn0003141	pr	purple	-0.40461	4.90907	0.610225	0.863248	-0.166122	4.98	0.774827	0.914927	0.266279	4.78979	0.791732	0.990206
FBgn0003149	Prm	Paramyosin	5.38733	0.568032	1.71025e-06	0.000106548	NA	NA	NA	NA	-6.79694	0.724647	0.000248412	0.0081866
FBgn0003159	CG2841		-1.86442	6.89824	0.0172673	0.117938	-4.56943	6.65714	3.44368e-12	1.28208e-09	-2.6533	4.76312	0.0103032	0.105649
FBgn0003162	Pu	Punch	-0.663397	0.557271	0.510783	0.815709	1.28731	1.24248	0.0429498	0.161246	2.00818	1.2578	0.080959	0.387554
FBgn0003165	pum	pumilio	-0.524364	7.62194	0.492745	0.804962	0.458385	8.02278	0.378763	0.641076	0.995884	7.8651	0.308345	0.767492
FBgn0003169	put	punt	-1.14572	5.62623	0.138106	0.432394	-0.508305	5.79585	0.359727	0.622959	0.642787	5.20109	0.51261	0.914398
FBgn0003174	pwn	pawn	-2.02559	2.7247	0.0175437	0.118893	0.219914	3.31192	0.681235	0.860617	2.24434	2.74298	0.0353235	0.236025
FBgn0003175	px	plexus	-1.49211	6.8319	0.0541643	0.249179	-0.732409	7.01118	0.184289	0.423088	0.785205	6.22922	0.421966	0.864583
FBgn0003187	qua	quail	-0.435961	3.13083	0.588298	0.851573	-1.30468	2.85639	0.0287402	0.121041	-0.85632	2.49539	0.399232	0.845431
FBgn0003189	r	rudimentary	-1.57117	7.85073	0.0423516	0.211509	-2.17455	7.7337	0.000166334	0.00238177	-0.570132	6.48448	0.558215	0.933497
FBgn0003204	ras	raspberry	-1.06161	8.09769	0.164203	0.476115	-1.40683	7.99978	0.0119952	0.0633833	-0.317893	7.22778	0.74344	0.980596
FBgn0003205	Ras85D	Ras oncogene at 85D	0.182686	6.95091	0.783899	0.944293	0.160735	6.926	0.750702	0.904472	0.00583121	7.03648	0.996143	1
FBgn0003206	Ras64B	Ras oncogene at 64B	-0.6586	5.5626	0.391333	0.736677	-1.0626	5.42809	0.0573668	0.198291	-0.388369	4.93948	0.694266	0.968111
FBgn0003209	raw	raw	-1.86858	4.63826	0.0192838	0.127865	-0.609061	4.91651	0.274523	0.536133	1.27972	4.0682	0.202271	0.636197
FBgn0003210	rb	ruby	-0.800777	6.18755	0.294515	0.649784	-0.273514	6.35	0.625036	0.829237	0.555928	5.95314	0.56807	0.933497
FBgn0003218	rdgB	retinal degeneration B	-0.576741	3.71305	0.457639	0.782385	0.704533	4.24122	0.188684	0.428804	1.31856	4.13846	0.183817	0.608295
FBgn0003227	rec	recombination-defective	0.781594	5.03571	0.276247	0.627947	-0.295931	4.51752	0.602505	0.811834	-1.0472	4.97959	0.288386	0.743903
FBgn0003231	ref(2)P	refractory to sigma P	0.295137	7.21437	0.668001	0.894115	-1.61529	6.57678	0.00433921	0.0301584	-1.88864	6.69864	0.0591303	0.32259
FBgn0003250	Rh4	Rhodopsin 4	0.364044	6.24656	0.601841	0.858726	0.173391	6.14147	0.733811	0.891444	-0.164533	6.349	0.86647	0.998572
FBgn0003254	rib	ribbon	5.51057	0.696507	9.67485e-07	6.66778e-05	NA	NA	NA	NA	-3.47493	0.960496	0.00998848	0.103517
FBgn0003255	rk	rickets	4.55804	2.56749	2.36689e-07	2.03904e-05	-0.764132	-0.464807	0.408397	0.668469	-5.31426	2.73977	2.73364e-05	0.00191317
FBgn0003256	rl	rolled	-0.557521	5.52821	0.470423	0.791178	1.0623	6.27262	0.0442877	0.165048	1.63247	6.19741	0.101095	0.43473
FBgn0003257	r-l	rudimentary-like	-0.774776	7.20042	0.30936	0.662941	-2.59699	6.83111	1.11007e-05	0.000269529	-1.76626	6.05182	0.0771327	0.377785
FBgn0003261	Rm62	Rm62	-1.17724	10.7605	0.123423	0.406113	-0.481424	10.9538	0.381128	0.643248	0.722378	10.3628	0.457573	0.88535
FBgn0003267	ro	rough	-0.0833784	2.84229	0.970043	1	1.65214	3.75631	0.00250127	0.0198555	1.73594	3.86845	0.0907662	0.405917
FBgn0003268	rod	rough deal	-0.309962	7.33158	0.69124	0.903117	-1.16689	7.04935	0.0360254	0.142431	-0.834971	6.77172	0.392347	0.839462
FBgn0003274	RpLP2	Ribosomal protein LP2	0.884878	11.6128	0.212785	0.550802	0.888606	11.6	0.0900963	0.267843	0.0352833	12.0443	0.970932	1
FBgn0003275	RpII18	RNA polymerase II 18kD subunit	0.485517	6.88567	0.489267	0.801896	0.289457	6.77418	0.575656	0.794175	-0.153308	7.04047	0.874801	1
FBgn0003277	RpII215	RNA polymerase II 215kD subunit	-0.464627	8.40704	0.544135	0.831731	-0.959162	8.23593	0.082604	0.252009	-0.473051	7.8851	0.626099	0.95209
FBgn0003278	RpI135	RNA polymerase I 135kD subunit	-0.632196	6.87619	0.407793	0.74796	-1.80093	6.57505	0.0016011	0.0141174	-1.14909	5.99219	0.24233	0.689396
FBgn0003279	RpL4	Ribosomal protein L4	-0.302383	12.1192	0.697712	0.907595	-0.380742	12.0765	0.48968	0.735706	-0.0516211	11.8901	0.957459	1
FBgn0003285	rst	roughest	0.0859858	4.77464	0.886842	0.980785	0.673224	5.04111	0.202957	0.45015	0.584059	5.12603	0.554138	0.931968
FBgn0003292	rt	rotated abdomen	-6.0942	0.490648	0.000228144	0.00512503	0.970506	1.39569	0.109011	0.303174	7.06787	1.053	0.000102797	0.00452145
FBgn0003295	ru	roughoid	-0.836458	1.89049	0.410824	0.749777	-0.345851	1.96584	0.578568	0.796797	0.448331	1.64953	0.744337	0.980596
FBgn0003300	run	runt	-0.914349	4.91419	0.23644	0.577513	1.18863	5.84083	0.0248839	0.110114	2.15001	5.72308	0.0338934	0.228658
FBgn0003301	rut	rutabaga	1.13038	7.51378	0.113875	0.388402	-0.990314	6.56376	0.0742517	0.235643	-2.08656	7.32964	0.0382882	0.251178
FBgn0003302	rux	roughex	-0.169476	4.9574	0.841892	0.965628	0.135179	5.06662	0.792345	0.923032	0.318081	5.00609	0.745654	0.981337
FBgn0003308	ry	rosy	-2.18478	1.01993	0.0208391	0.135107	-0.632963	1.217	0.351691	0.615176	1.6562	0.525574	0.141687	0.522603
FBgn0003310	S	Star	0.400957	6.38271	0.566205	0.839976	-0.466911	6.00154	0.39955	0.661571	-0.854224	6.21986	0.382318	0.833219
FBgn0003312	sad	shadow	-0.217869	1.29029	0.929112	0.992291	-1.10217	0.964882	0.105537	0.297625	-0.920959	0.850516	0.422704	0.864583
FBgn0003317	sax	saxophone	-0.129443	5.6467	0.881581	0.97934	-0.442043	5.51031	0.428134	0.682534	-0.290328	5.41491	0.766766	0.984238
FBgn0003319	Sb	Stubble	-1.54241	1.35514	0.0948562	0.348795	1.89287	2.7329	0.000913418	0.00919924	3.42211	2.65298	0.00246059	0.0405453
FBgn0003321	sbr	small bristles	0.176791	6.94846	0.790482	0.946554	0.0367792	6.87142	0.931946	0.985967	-0.115845	6.9679	0.905411	1
FBgn0003326	sca	scabrous	2.21067	5.83336	0.00263587	0.0317075	-0.393996	4.32306	0.484645	0.731465	-2.57541	5.88612	0.0122004	0.117604
FBgn0003330	Sce	Sex combs extra	-0.150134	5.75628	0.85742	0.969631	0.65436	6.1187	0.213401	0.462371	0.85335	6.12136	0.38335	0.833571
FBgn0003334	Scm	Sex comb on midleg	-0.689541	5.94963	0.366558	0.7158	-0.0387163	6.17125	0.957718	0.998603	0.669059	5.86863	0.493991	0.907535
FBgn0003339	Scr	Sex combs reduced	-2.91472	2.16096	0.000920155	0.0145096	0.901784	3.1731	0.10034	0.288467	3.85774	2.74366	0.000556372	0.015014
FBgn0003345	sd	scalloped	-0.908357	7.13805	0.233598	0.573439	0.312451	7.58689	0.545774	0.775047	1.24745	7.28246	0.204598	0.640271
FBgn0003346	RanGAP	Ran GTPase activating protein	0.487328	8.70777	0.486723	0.800574	0.0706025	8.49616	0.881143	0.964474	-0.387191	8.76513	0.689626	0.967925
FBgn0003353	sei	seizure	0.342374	5.81847	0.622876	0.867719	0.431912	5.84654	0.409704	0.669647	0.107544	6.03995	0.91332	1
FBgn0003356	Jon99Cii	Jonah 99Cii	3.20904	0.445669	0.00208439	0.0266985	2.45525	-0.0880178	0.00291637	0.0223562	-0.772706	1.00996	0.542434	0.926476
FBgn0003357	Jon99Ciii	Jonah 99Ciii	6.57472	2.23405	2.81028e-10	7.55827e-08	3.2884	-0.381487	0.000974709	0.00963409	-3.35281	2.55161	0.00252389	0.0413539
FBgn0003360	sesB	stress-sensitive B	0.708117	10.5966	0.316556	0.671484	0.219329	10.3334	0.667293	0.854105	-0.456081	10.7209	0.638031	0.954318
FBgn0003366	sev	sevenless	-3.3068	3.69214	0.000138763	0.00366062	-0.784563	4.06548	0.16504	0.395163	2.56254	2.85344	0.0155117	0.13707
FBgn0003371	sgg	shaggy	0.163465	7.03166	0.804749	0.953422	0.319951	7.09048	0.536826	0.769581	0.171615	7.19704	0.85993	0.997788
FBgn0003373	Sgs3	Salivary gland secretion 3	-6.58529	0.857342	0.000229132	0.00512503	-2.02511	0.904349	0.00476879	0.032213	4.57543	-0.5315	0.0434368	0.263308
FBgn0003375	NA	NA	NA	NA	NA	NA	1.79641	-0.760451	0.0644482	0.213399	2.31684	-0.474783	0.137228	0.514292
FBgn0003377	Sgs7	Salivary gland secretion 7	1.22633	1.41039	0.138392	0.433168	0.220985	0.88849	0.737974	0.894723	-0.931861	1.55351	0.421314	0.864005
FBgn0003378	Sgs8	Salivary gland secretion 8	-5.00514	-0.197416	0.00695591	0.063601	2.1393	1.12161	0.000938163	0.00934732	7.13998	1.10562	8.62585e-05	0.00404907
FBgn0003380	Sh	Shaker	-0.584233	5.29926	0.448646	0.77551	0.568343	5.77323	0.280208	0.542667	1.19092	5.62955	0.226841	0.671228
FBgn0003382	sha	shavenoid	-1.63052	-0.255642	0.146784	0.446863	-0.0455312	-0.164414	0.964572	1	1.5476	-0.387177	0.267905	0.716722
FBgn0003386	Shaw	Shaker cognate w	-6.19292	0.564466	0.000167067	0.00413061	1.37116	1.71976	0.0211535	0.0966706	7.61345	1.50571	2.12052e-05	0.00158996
FBgn0003388	shd	shade	2.40006	0.309726	0.0238141	0.146376	0.232151	-0.65205	0.959501	0.998778	-1.97194	0.448602	0.15886	0.557426
FBgn0003390	shf	shifted	0.568974	5.52163	0.421011	0.756429	0.201435	5.32655	0.697022	0.869546	-0.34541	5.63422	0.723113	0.977048
FBgn0003391	shg	shotgun	-0.32914	7.34391	0.672092	0.895007	-0.0370129	7.4444	0.959427	0.998778	0.296601	7.28572	0.760087	0.981778
FBgn0003392	shi	shibire	-0.504093	6.87892	0.510885	0.815744	-0.460344	6.87921	0.404293	0.665224	0.0773466	6.58635	0.937383	1
FBgn0003396	shn	schnurri	-1.61032	4.82567	0.0412365	0.208458	-1.51838	4.8194	0.00767562	0.0459427	0.0990885	3.74238	0.929063	1
FBgn0003401	shu	shutdown	-1.6871	5.86429	0.0304959	0.172805	-2.63474	5.71053	1.00261e-05	0.000249402	-0.930333	4.27703	0.347119	0.799812
FBgn0003410	sina	seven in absentia	-0.0321838	5.8825	0.985019	1	0.204651	5.97129	0.69049	0.865262	0.260786	5.9867	0.789575	0.990206
FBgn0003411	sisA	sisterless A	0.306293	-0.692401	1	1	NA	NA	NA	NA	NA	NA	NA	NA
FBgn0003415	skd	skuld	-1.66378	6.71544	0.0328121	0.182461	-0.128072	7.14313	0.825429	0.939777	1.55515	6.51326	0.117068	0.475075
FBgn0003416	sl	small wing	-1.04749	3.98588	0.17475	0.492326	-0.572778	4.09977	0.313083	0.579233	0.498163	3.55218	0.613984	0.948043
FBgn0003423	slgA	sluggish A	-0.320968	7.17532	0.680707	0.898367	-0.257263	7.18452	0.645266	0.840675	0.0835533	7.00111	0.932122	1
FBgn0003429	slo	slowpoke	4.00334	3.08397	9.99525e-07	6.84581e-05	2.79501	2.05979	5.07774e-06	0.000141783	-1.23899	3.69242	0.216481	0.657386
FBgn0003430	slp1	sloppy paired 1	0.0792445	5.20088	0.898198	0.983265	-0.666448	4.90444	0.231751	0.484104	-0.706457	4.90953	0.471564	0.894856
FBgn0003435	sm	smooth	-2.40872	4.90001	0.00348801	0.0385394	1.9043	6.6018	0.000369904	0.00441867	4.31943	6.47377	0.000112647	0.0048034
FBgn0003444	smo	smoothened	-0.761774	4.93779	0.324848	0.678244	-0.755245	4.91788	0.176233	0.411357	0.0110943	4.45057	0.996077	1
FBgn0003447	sn	singed	1.71918	6.54817	0.0176603	0.119399	2.47348	7.10478	5.01043e-06	0.000140254	0.775757	7.69792	0.425708	0.86662
FBgn0003448	sna	snail	-0.110917	5.53253	0.901351	0.984956	-0.869046	5.2533	0.118995	0.320023	-0.704192	5.13239	0.472618	0.894856
FBgn0003449	snf	sans fille	1.29152	7.14651	0.0717821	0.293816	1.01748	6.96038	0.0534048	0.188972	-0.245581	7.59769	0.800174	0.990206
FBgn0003450	snk	snake	0.284028	-0.683585	1	1	0.114724	-0.939902	1	1	-0.211943	-0.72488	1	1
FBgn0003459	stwl	stonewall	-1.48633	5.86535	0.0555018	0.250356	-1.1477	5.92584	0.039783	0.153431	0.35343	5.01714	0.7199	0.976393
FBgn0003460	so	sine oculis	-1.43561	5.13284	0.0647085	0.275016	-1.69861	5.05892	0.00303768	0.0229863	-0.259739	3.99948	0.79708	0.990206
FBgn0003462	Sod1	Superoxide dismutase 1	0.579173	7.45322	0.411204	0.750222	1.18237	7.78673	0.0248822	0.110114	0.629043	8.08152	0.517755	0.916131
FBgn0003463	sog	short gastrulation	-1.10257	2.11405	0.189398	0.516441	-0.178879	2.34337	0.791865	0.92292	0.942177	1.92613	0.379449	0.830271
FBgn0003464	sol	small optic lobes	-0.803051	7.25524	0.291709	0.647319	-0.272927	7.42045	0.624286	0.828598	0.559045	7.0306	0.56548	0.933497
FBgn0003475	spir	spire	-0.865132	3.2495	0.270482	0.621247	1.24085	4.17069	0.0211833	0.0967191	2.16721	4.07915	0.0344878	0.231689
FBgn0003479	spn-A	spindle A	1.02582	6.00434	0.151644	0.452665	-0.925442	5.13868	0.0979152	0.283908	-1.91803	5.81188	0.0560117	0.315246
FBgn0003480	spn-B	spindle B	-0.171206	2.85624	0.865474	0.972644	-0.564411	2.68413	0.337997	0.601742	-0.385041	2.58388	0.698891	0.97018
FBgn0003482	spn-D	spindle D	-0.108809	2.11821	0.950406	0.999018	-1.48753	1.67952	0.0189061	0.0890134	-1.37141	1.55935	0.197267	0.63166
FBgn0003483	spn-E	spindle E	-0.14892	6.1633	0.859014	0.969633	-1.71496	5.70257	0.00265103	0.0207666	-1.52028	5.48271	0.125843	0.497861
FBgn0003486	spo	spook	-1.57625	0.00254444	0.123239	0.406113	0.716548	0.447964	0.322277	0.589593	2.42086	0.337385	0.0448185	0.268911
FBgn0003495	spz	spatzle	4.08986	-0.260993	0.00421067	0.0436274	3.14449	-0.849481	0.00976886	0.0551331	-0.961567	0.235423	0.567206	0.933497
FBgn0003499	sr	stripe	2.51266	2.74134	0.00110897	0.0169108	1.14659	1.79659	0.0510078	0.182316	-1.38447	3.10539	0.174026	0.591308
FBgn0003502	Btk29A	Btk family kinase at 29A	0.82393	5.76966	0.247997	0.592569	1.22794	5.9965	0.0204866	0.0942796	0.423978	6.38894	0.663362	0.959363
FBgn0003507	srp	serpent	1.37052	0.436323	0.135226	0.426166	-0.228497	-0.217876	0.92572	0.983904	-1.59617	0.456034	0.141687	0.522603
FBgn0003510	Sry-alpha	Serendipity alpha	-0.037074	5.66963	0.980697	1	0.43974	5.87246	0.400987	0.662272	0.507195	5.89672	0.603877	0.943701
FBgn0003511	Sry-beta	Serendipity beta	-0.037074	5.66963	0.980697	1	0.43974	5.87246	0.400987	0.662272	0.507195	5.89672	0.603877	0.943701
FBgn0003512	Sry-delta	Serendipity delta	-0.275208	6.09585	0.728738	0.921325	0.344521	6.34675	0.507598	0.748134	0.654757	6.27379	0.502326	0.908176
FBgn0003513	ss	spineless	1.81753	1.94799	0.0224402	0.140311	-1.47445	0.594004	0.0533684	0.188929	-3.24909	1.84689	0.00437558	0.0604407
FBgn0003514	sqh	spaghetti squash	0.353041	7.08637	0.610807	0.863248	0.191409	6.99343	0.707087	0.875859	-0.143525	7.18747	0.882645	1
FBgn0003515	st	scarlet	2.12731	0.0110044	0.0430233	0.213386	NA	NA	NA	NA	-5.67422	-0.0915447	0.00548861	0.0693652
FBgn0003517	sta	stubarista	-0.198823	11.9922	0.804316	0.95313	0.305483	12.1984	0.553439	0.780465	0.530273	12.1427	0.584613	0.934354
FBgn0003520	stau	staufen	-0.0393836	9.79529	0.976106	1	-1.2172	9.39318	0.0285898	0.12068	-1.15681	9.2859	0.23783	0.683395
FBgn0003525	stg	string	-1.24503	7.60933	0.104611	0.369727	-0.31417	7.87637	0.571149	0.791039	0.950089	7.31043	0.331299	0.794218
FBgn0003527	stil	stand still	-2.67928	-0.113106	0.14823	0.448555	-0.170521	0.0559237	0.972642	1	2.52611	-0.263369	0.168596	0.578666
FBgn0003545	sub	subito	-0.148097	6.74494	0.859456	0.969933	-0.293156	6.673	0.599038	0.810202	-0.126983	6.57672	0.896593	1
FBgn0003557	Su(dx)	Suppressor of deltex	-0.288952	6.38043	0.713281	0.915533	-1.0828	6.1118	0.0516905	0.184274	-0.772306	5.85023	0.429677	0.86914
FBgn0003559	su(f)	suppressor of forked	0.167415	6.74268	0.800548	0.951664	-0.125221	6.60342	0.829958	0.942628	-0.262537	6.68656	0.787182	0.990136
FBgn0003567	su(Hw)	suppressor of Hairy wing	-1.23369	6.41149	0.108704	0.37704	-1.0784	6.43397	0.0524702	0.186518	0.184424	5.66698	0.85296	0.996735
FBgn0003575	su(sable)	suppressor of sable	-0.255545	6.30276	0.748497	0.929947	-0.389613	6.2359	0.482711	0.729652	-0.10743	6.0756	0.912457	1
FBgn0003598	Su(var)3-7	Suppressor of variegation 3-7	-0.318117	6.98295	0.683964	0.899275	0.331188	7.24663	0.522833	0.759168	0.666196	7.14069	0.494194	0.90763
FBgn0003607	Su(var)205	Suppressor of variegation 205	0.106164	8.93365	0.865324	0.972644	0.906059	9.33314	0.0841873	0.254402	0.828073	9.4431	0.395343	0.842573
FBgn0003612	Su(var)2-10	Suppressor of variegation 2-10	-0.842651	7.56925	0.268817	0.620396	-0.616657	7.62327	0.262466	0.521802	0.260007	7.13907	0.789337	0.990206
FBgn0003638	su(w[a])	suppressor of white-apricot	-0.788375	8.29078	0.300125	0.654766	-0.184172	8.48722	0.744427	0.899683	0.638988	8.12356	0.511104	0.913125
FBgn0003651	svp	seven up	-0.752536	6.85211	0.323237	0.6766	-2.72256	6.46113	4.72835e-06	0.000133698	-1.90949	5.68371	0.057018	0.319301
FBgn0003654	sw	short wing	0.0316498	5.59608	0.949248	0.998794	0.156947	5.63326	0.758059	0.908743	0.152245	5.67123	0.876527	1
FBgn0003656	sws	swiss cheese	-0.581043	5.68149	0.446153	0.774749	0.250333	5.9942	0.628029	0.831515	0.849026	5.78218	0.38562	0.834231
FBgn0003660	Syb	Synaptobrevin	-0.737884	6.33076	0.334739	0.688907	-0.029006	6.57357	0.972055	1	0.724026	6.25094	0.459064	0.887024
FBgn0003676	CCT1	Chaperonin containing TCP1 subunit 1	0.520141	9.39444	0.458577	0.782842	-0.103748	9.09102	0.860083	0.955182	-0.588836	9.37648	0.544228	0.927616
FBgn0003687	Tbp	TATA binding protein	0.0209008	5.60093	0.959591	1	-0.23083	5.48156	0.683012	0.861697	-0.220779	5.48154	0.821652	0.994004
FBgn0003701	thr	three rows	-0.105416	6.83452	0.905128	0.986119	-1.4695	6.40354	0.00904918	0.0520444	-1.33291	6.23721	0.177065	0.59741
FBgn0003710	tipE	temperature-induced paralytic E	0.63746	0.769324	0.609514	0.862787	2.2267	1.60993	0.000400533	0.004709	1.67535	1.91536	0.0994194	0.43004
FBgn0003714	tko	technical knockout	-0.1143	4.79217	0.90012	0.984197	-0.0258495	4.8081	0.98271	1	0.119115	4.75016	0.904691	1
FBgn0003716	tkv	thickveins	0.0677065	5.94067	0.910333	0.987693	-0.356362	5.75466	0.523418	0.759426	-0.425442	5.76817	0.662945	0.959133
FBgn0003719	tld	tolloid	-2.18834	5.06664	0.00727124	0.0658631	-2.81796	4.96836	3.27115e-06	9.87444e-05	-0.653367	3.20609	0.504844	0.909947
FBgn0003720	tll	tailless	0.0438127	6.83837	0.934204	0.994446	-1.79455	6.28083	0.00166025	0.014564	-1.81463	6.19782	0.0696552	0.352981
FBgn0003721	Tm1	Tropomyosin 1	-0.354302	7.35269	0.648114	0.8831	0.643257	7.78928	0.219014	0.469247	1.01618	7.71493	0.299103	0.755748
FBgn0003731	Egfr	Epidermal growth factor receptor	-0.25712	5.80151	0.744575	0.928252	-1.19855	5.49164	0.0328221	0.132582	-0.942222	5.24511	0.337631	0.796968
FBgn0003733	NA	NA	NA	NA	NA	NA	1.73467	-0.777576	0.0971227	0.282491	4.43417	-0.582014	0.0608682	0.32259
FBgn0003741	tra	transformer	-0.349018	7.86714	0.652583	0.885296	-0.950461	7.65589	0.0857845	0.258186	-0.588578	7.37385	0.545049	0.927774
FBgn0003742	tra2	transformer 2	-0.944148	5.67365	0.218019	0.555257	-0.123585	5.93438	0.833434	0.944655	0.856038	5.52463	0.382273	0.833219
FBgn0003744	trc	tricornered	0.325839	6.06838	0.639134	0.878222	-0.45391	5.72832	0.412965	0.672167	-0.748138	5.89439	0.444184	0.877529
FBgn0003747	Gr5a	Gustatory receptor 5a	0.552497	-0.329222	0.825828	0.958872	-0.405957	-0.71787	0.84101	0.948474	-0.887772	-0.431619	0.642772	0.954318
FBgn0003748	Treh	Trehalase	0.361635	8.693	0.601895	0.858726	-2.23939	7.91838	0.000110486	0.00174296	-2.58892	8.08377	0.0115352	0.112062
FBgn0003751	trk	trunk	-0.963514	1.33405	0.298716	0.653836	-1.05234	1.22423	0.109307	0.303771	-0.0579015	0.75446	1	1
FBgn0003862	trx	trithorax	-1.15914	6.95979	0.12973	0.416456	0.0228227	7.34195	0.952507	0.995653	1.19892	6.88473	0.222118	0.66457
FBgn0003866	tsh	teashirt	-0.867558	3.3319	0.275088	0.626099	-0.344688	3.46986	0.555279	0.781365	0.531185	3.06213	0.597297	0.940417
FBgn0003867	tsl	torso-like	1.62115	3.22114	0.0297532	0.16973	-0.14615	2.26431	0.850688	0.951549	-1.72174	3.29196	0.0914472	0.407844
FBgn0003870	ttk	tramtrack	0.0133238	4.61123	0.965638	1	0.00857772	4.58981	0.974683	1	-0.00720689	4.59349	0.996451	1
FBgn0003882	tub	tube	-0.0260639	5.7232	0.991542	1	-0.732627	5.44988	0.187573	0.428426	-0.680137	5.38651	0.486912	0.903017
FBgn0003884	alphaTub84B	alpha-Tubulin at 84B	0.547967	12.6633	0.43534	0.766607	0.628409	12.6911	0.22884	0.481122	0.107418	12.9832	0.911601	1
FBgn0003885	alphaTub84D	alpha-Tubulin at 84D	0.70161	9.07137	0.321147	0.674312	0.550401	8.97526	0.291497	0.555871	-0.117388	9.34264	0.903567	1
FBgn0003886	alphaTub85E	alpha-Tubulin at 85E	6.17528	0.113822	4.37307e-05	0.00151641	7.00139	0.44065	2.52925e-09	2.64011e-07	0.536958	1.28726	0.58456	0.934354
FBgn0003888	betaTub60D	beta-Tubulin at 60D	-1.65911	7.45653	0.0326013	0.182023	-1.01852	7.58663	0.0659807	0.217002	0.656441	6.63899	0.500342	0.907802
FBgn0003889	betaTub85D	beta-Tubulin at 85D	-4.78414	-0.318668	0.0119081	0.0900618	3.23246	1.75401	4.47427e-07	1.89292e-05	8.03394	1.86583	6.20848e-06	0.000797255
FBgn0003890	betaTub97EF	beta-Tubulin at 97EF	1.77026	2.93805	0.0193928	0.127974	0.807044	2.33025	0.149713	0.3706	-0.980491	3.27261	0.33284	0.795057
FBgn0003891	tud	tudor	-0.917035	7.70871	0.228485	0.566562	-0.878438	7.70565	0.111562	0.30783	0.0533168	7.12659	0.956537	1
FBgn0003892	ptc	patched	-0.404837	5.69041	0.600513	0.85742	-0.976873	5.49132	0.0794288	0.245881	-0.540035	5.1806	0.581826	0.934354
FBgn0003896	tup	tailup	1.1539	3.6881	0.115362	0.390022	1.81996	4.11642	0.000835257	0.00854577	0.704924	4.60237	0.475751	0.896361
FBgn0003900	twi	twist	0.941931	0.84913	0.306851	0.660611	1.49091	1.08795	0.0251069	0.110731	0.576971	1.49577	0.589958	0.936052
FBgn0003916	snRNA:U1:21D	small nuclear RNA U1 at 21D	0.390907	1.47583	0.617265	0.866299	1.5715	2.06603	0.00639006	0.0395624	1.20562	2.30871	0.25291	0.698315
FBgn0003920	snRNA:U2:14B	small nuclear RNA U2 at 14B	-3.14341	0.048903	0.0126674	0.0938731	0.611131	0.590016	0.420314	0.677708	3.7877	0.295855	0.0090714	0.0956091
FBgn0003922	snRNA:U2:38ABa	small nuclear RNA U2 at 38AB a	-1.531	0.455956	0.244606	0.587512	0.526932	0.871054	0.422598	0.679375	2.01026	0.688232	0.163232	0.566168
FBgn0003923	snRNA:U2:38ABb	small nuclear RNA U2 at 38AB b	-1.37583	0.133533	0.226379	0.564348	0.809564	0.617906	0.226005	0.476723	2.2354	0.487438	0.0581735	0.32259
FBgn0003930	snRNA:U4:39B	small nuclear RNA U4 at 39B	-3.86935	-0.71805	0.0808644	0.311998	2.05012	0.165135	0.0135252	0.0697107	5.90297	0.209393	0.00254427	0.0413539
FBgn0003931	NA	NA	NA	NA	NA	NA	NA	NA	NA	NA	-0.44669	-0.532527	0.642772	0.954318
FBgn0003933	NA	NA	NA	NA	NA	NA	6.33293	-0.0446675	4.15521e-07	1.77136e-05	6.00277	0.269902	0.00180784	0.0331645
FBgn0003935	NA	NA	NA	NA	NA	NA	-0.236938	-0.834631	1	1	NA	NA	NA	NA
FBgn0003936	NA	NA	NA	NA	NA	NA	6.32288	-0.0554435	4.15521e-07	1.77136e-05	5.99883	0.266185	0.00180784	0.0331645
FBgn0003938	NA	NA	NA	NA	NA	NA	2.47922	-0.476018	0.00881065	0.0509612	1.27252	-0.0343566	0.452853	0.882844
FBgn0003941	RpL40	Ribosomal protein L40	0.41626	10.8526	0.550031	0.833539	0.311132	10.7867	0.546394	0.775435	-0.0768345	11.0116	0.936727	1
FBgn0003942	RpS27A	Ribosomal protein S27A	0.709394	11.0361	0.315668	0.671006	0.856435	11.1052	0.102236	0.291941	0.174684	11.4661	0.856779	0.99748
FBgn0003943	Ubi-p63E	Ubiquitin-63E	1.03253	9.62154	0.147366	0.447407	0.747163	9.44154	0.153539	0.376526	-0.267386	9.97266	0.782485	0.988638
FBgn0003944	Ubx	Ultrabithorax	0.61722	1.23021	0.450424	0.776969	1.60224	1.71574	0.00780691	0.0464547	0.959298	2.00236	0.354411	0.807563
FBgn0003950	unc	uncoordinated	-1.82103	3.03117	0.0377917	0.201124	-3.54622	2.79636	1.77714e-07	8.74398e-06	-1.72928	1.24543	0.119683	0.481939
FBgn0003961	NA	NA	NA	NA	NA	NA	4.4888	-1.02706	0.00601954	0.037856	0.303255	-0.406904	0.831102	0.994203
FBgn0003963	ush	u-shaped	1.2953	5.94463	0.0715519	0.29331	0.0479114	5.25499	0.918145	0.981107	-1.25181	6.03176	0.204008	0.639141
FBgn0003964	usp	ultraspiracle	-0.492713	5.85677	0.52063	0.821433	-0.128325	5.97649	0.826586	0.940485	0.396231	5.74403	0.683982	0.967925
FBgn0003965	v	vermilion	3.21413	2.92784	5.09043e-05	0.00172185	-2.39976	0.429769	0.0105343	0.0583909	-5.43223	2.96852	2.50083e-05	0.00180253
FBgn0003969	vap	vacuolar peduncle	-0.599293	5.98265	0.43325	0.765613	0.854656	6.61913	0.104336	0.296144	1.47508	6.50512	0.136174	0.513473
FBgn0003975	vg	vestigial	-4.37433	2.32384	1.47533e-05	0.000640279	-0.353294	2.84094	0.555386	0.781365	4.08116	1.84871	0.000603724	0.0157222
FBgn0003977	vir	virilizer	0.0856712	7.05919	0.888422	0.981156	-0.892453	6.68989	0.106618	0.298948	-0.938478	6.6917	0.337186	0.796968
FBgn0003978	vls	valois	-0.793724	5.90432	0.299922	0.654509	-0.690336	5.91969	0.212353	0.461383	0.14495	5.4499	0.885106	1
FBgn0003979	Vm26Aa	Vitelline membrane 26Aa	-4.16427	-0.6035	0.0565366	0.250356	-0.289941	-0.528151	1	1	NA	NA	NA	NA
FBgn0003980	NA	NA	NA	NA	NA	NA	0.587905	-0.816432	0.671894	0.855922	NA	NA	NA	NA
FBgn0003983	Vm34Ca	Vitelline membrane 34Ca	1.38207	0.846998	0.128251	0.414302	0.607238	0.439938	0.473209	0.721539	-0.861996	1.12474	0.41997	0.862594
FBgn0003984	vn	vein	1.84559	2.80008	0.0150818	0.107712	1.14284	2.3406	0.0437484	0.163475	-0.728068	3.23645	0.469769	0.894129
FBgn0003996	w	white	1.80721	7.02355	0.0126659	0.0938731	-0.0790088	5.92796	0.89899	0.97276	-1.878	7.11387	0.060461	0.32259
FBgn0003997	hid	head involution defective	0.867505	2.80429	0.247199	0.591808	-1.05624	2.03161	0.102008	0.291605	-1.86964	2.56988	0.0766573	0.376281
FBgn0004003	wbl	windbeutel	0.710443	3.07939	0.332912	0.686519	1.18901	3.33047	0.0290837	0.121813	0.485534	3.67612	0.627426	0.952391
FBgn0004034	y	yellow	8.19133	3.78032	1.03009e-14	1.76803e-11	NA	NA	NA	NA	-8.5924	3.98004	2.69405e-08	4.17158e-05
FBgn0004045	Yp1	Yolk protein 1	4.81798	-0.641994	0.0105692	0.0842708	NA	NA	NA	NA	-4.7657	-0.565701	0.0434368	0.263308
FBgn0004047	Yp3	Yolk protein 3	-0.674782	1.08565	0.515686	0.818257	-0.731993	0.980625	0.317768	0.584703	0.00336575	0.716088	1	1
FBgn0004049	yrt	yurt	-1.08237	4.19709	0.167303	0.481056	0.369868	4.70637	0.48167	0.729065	1.46406	4.37088	0.142891	0.525315
FBgn0004050	z	zeste	-0.736697	5.98695	0.335898	0.690392	0.716937	6.5907	0.17232	0.405871	1.47817	6.42249	0.135688	0.511957
FBgn0004052	Z600	Z600	3.82673	-0.393006	0.00862449	0.0747659	NA	NA	NA	NA	-3.63699	-0.313725	0.0179019	0.149516
FBgn0004055	uzip	unzipped	-0.556119	6.37162	0.46854	0.790724	-0.27902	6.45756	0.617308	0.822789	0.306624	6.16809	0.753354	0.981507
FBgn0004057	Zw	Zwischenferment	-0.955738	4.21501	0.222796	0.56098	-0.618293	4.29102	0.274033	0.535458	0.330754	3.76755	0.75008	0.981507
FBgn0004066	Prosalpha4	Proteasome alpha4 subunit	0.566917	7.48874	0.420982	0.756429	0.969615	7.70044	0.0651774	0.215056	0.433559	7.98979	0.655206	0.957716
FBgn0004087	Dhfr	Dihydrofolate reductase	0.995443	5.17958	0.165692	0.478544	0.0471691	4.67789	0.922815	0.983015	-0.91759	5.2586	0.350619	0.804141
FBgn0004101	bs	blistered	-1.19532	4.46252	0.124655	0.408489	-1.19123	4.43965	0.035227	0.140068	0.0570797	3.66985	0.959174	1
FBgn0004102	oc	ocelliless	-0.961512	1.18449	0.388841	0.734581	0.867577	1.77075	0.13605	0.349349	1.75932	1.65843	0.139741	0.518677
FBgn0004103	Pp1-87B	Protein phosphatase 1 at 87B	-0.0299164	9.08568	0.986577	1	-0.169968	9.01312	0.764393	0.911966	-0.116274	8.98844	0.904498	1
FBgn0004106	Cdk1	Cyclin-dependent kinase 1	0.436337	6.99619	0.532895	0.828442	0.259136	6.89613	0.615239	0.821569	-0.152227	7.13272	0.875612	1
FBgn0004107	Cdk2	Cyclin-dependent kinase 2	-0.282525	5.7379	0.719535	0.917686	0.172268	5.91005	0.735656	0.893006	0.467724	5.80312	0.631482	0.953683
FBgn0004108	Nrt	Neurotactin	-1.0271	9.2756	0.177774	0.496784	0.440774	9.82244	0.39647	0.657975	1.4985	9.51721	0.129357	0.499771
FBgn0004110	tin	tinman	-2.40119	2.17548	0.0108924	0.0861621	-3.53672	2.01087	1.53417e-06	5.25619e-05	-1.08702	0.27851	0.371482	0.824596
FBgn0004117	NA	NA	NA	NA	NA	NA	4.93189	-0.838057	0.00105096	0.0100498	1.62372	-0.360606	0.267905	0.716722
FBgn0004118	nAChRbeta2	nicotinic Acetylcholine Receptor beta2	-0.566958	1.40772	0.522847	0.822771	2.32097	2.87459	5.31525e-05	0.000966874	2.9376	2.99021	0.00751574	0.0847284
FBgn0004132	boca	boca	0.656465	6.07487	0.354291	0.70481	0.726001	6.09583	0.167596	0.399548	0.0928129	6.44206	0.925307	1
FBgn0004133	blow	blown fuse	0.85783	4.67972	0.231929	0.571136	-1.15677	3.85731	0.0432944	0.162212	-1.97025	4.4145	0.0513637	0.296801
FBgn0004167	kst	karst	-0.462805	7.55843	0.546056	0.832433	-1.67572	7.22189	0.00309074	0.0233246	-1.21527	6.77149	0.216451	0.657386
FBgn0004168	5-HT1A	5-hydroxytryptamine (serotonin) receptor 1A	0.395374	0.881043	0.711039	0.914465	0.402014	0.815726	0.553842	0.78055	0.0987532	1.05946	0.907742	1
FBgn0004169	up	upheld	4.82034	3.75868	9.54354e-09	1.4416e-06	2.37416	1.67802	0.000123626	0.00188631	-2.45579	4.15907	0.0178455	0.149516
FBgn0004170	sc	scute	-1.40598	0.516098	0.145093	0.44455	0.49337	0.952869	0.461551	0.710455	1.96913	0.717131	0.0747471	0.369665
FBgn0004177	mts	microtubule star	-0.342354	9.01149	0.658487	0.888317	-0.00689265	9.13164	0.996506	1	0.364635	8.97792	0.706855	0.972537
FBgn0004179	Csp	Cysteine string protein	-0.145604	6.8233	0.862017	0.971184	-0.221551	6.77886	0.693456	0.866355	-0.0493332	6.6925	0.960107	1
FBgn0004183	NA	NA	NA	NA	NA	NA	2.29049	-0.57404	0.0192338	0.0901378	0.534333	0.0488615	0.797282	0.990206
FBgn0004185	snRNA:U1:95Ca	small nuclear RNA U1 at 95C a	1.11054	1.53474	0.156142	0.460166	1.61625	1.8028	0.00616771	0.038542	0.519663	2.28772	0.62926	0.953551
FBgn0004186	snRNA:U1:95Cb	small nuclear RNA U1 at 95C b	1.21088	1.95269	0.118968	0.396332	1.39064	2.03829	0.0163955	0.0801757	0.213151	2.59106	0.839921	0.996735
FBgn0004187	snRNA:U1:95Cc	small nuclear RNA U1 at 95C c	-0.690084	0.469955	0.700739	0.9091	0.42168	0.679893	0.515765	0.753381	1.10602	0.681653	0.441745	0.877168
FBgn0004188	snRNA:U6:96Aa	small nuclear RNA U6 at 96A a	1.50559	1.17511	0.0707697	0.291186	0.0373722	0.476517	0.933499	0.986351	-1.38769	1.30109	0.201235	0.635084
FBgn0004189	snRNA:U6:96Ab	small nuclear RNA U6 at 96A b	2.09681	1.56147	0.00952129	0.0787041	-0.11075	0.439886	0.98265	1	-2.12533	1.66563	0.0587355	0.32259
FBgn0004190	snRNA:U6:96Ac	small nuclear RNA U6 at 96A c	0.942207	1.4787	0.238495	0.580522	-0.266971	0.948241	0.814674	0.934188	-1.12169	1.48028	0.316727	0.77803
FBgn0004191	snRNA:U2:34ABa	small nuclear RNA U2 at 34AB a	2.28466	2.4121	0.00342249	0.0381082	0.501112	1.304	0.424431	0.679632	-1.78101	2.63513	0.0900466	0.40353
FBgn0004192	snRNA:U2:34ABb	small nuclear RNA U2 at 34AB b	-7.03847	1.21251	3.90708e-05	0.00139428	-0.427594	1.6524	0.52758	0.762581	6.66931	0.740994	0.000309807	0.00969512
FBgn0004197	Ser	Serrate	-0.194337	3.87422	0.833984	0.961659	-0.674953	3.6808	0.235395	0.489413	-0.468012	3.53507	0.638709	0.954318
FBgn0004198	ct	cut	-1.49113	7.49834	0.0535771	0.247609	-1.92704	7.4006	0.000749819	0.00782685	-0.40418	6.26506	0.677991	0.965891
FBgn0004227	nonA	no on or off transient A	0.157834	7.36096	0.810431	0.954564	0.694941	7.61587	0.184751	0.423713	0.560118	7.7395	0.564432	0.933497
FBgn0004228	mex1	midgut expression 1	-6.96852	1.15899	5.17907e-05	0.00173059	-1.08067	1.42355	0.118874	0.319774	5.99138	0.254844	0.00180784	0.0331645
FBgn0004237	Hrb87F	Heterogeneous nuclear ribonucleoprotein at 87F	-0.43572	8.30993	0.570467	0.841764	0.673736	8.79429	0.197786	0.442788	1.14334	8.70089	0.24339	0.690596
FBgn0004242	Syt1	Synaptotagmin 1	0.993702	3.44969	0.176255	0.494422	2.68179	4.63206	1.42553e-06	4.94464e-05	1.7064	4.99228	0.0896065	0.40353
FBgn0004244	Rdl	Resistant to dieldrin	0.79044	1.74391	0.315652	0.671006	1.9868	2.44025	0.000554007	0.00613859	1.25801	2.79194	0.210422	0.649042
FBgn0004359	T48	Transcript 48	0.669937	3.36149	0.361327	0.71073	1.03022	3.5423	0.0575484	0.198812	0.339002	3.86244	0.736796	0.97894
FBgn0004360	Wnt2	Wnt oncogene analog 2	-0.483125	2.98946	0.523934	0.822771	-0.712559	2.89038	0.229184	0.48152	-0.190421	2.58523	0.86716	0.998572
FBgn0004362	HmgD	High mobility group protein D	0.169624	10.7275	0.797115	0.950304	0.906659	11.0976	0.083841	0.253704	0.761264	11.2322	0.433914	0.873032
FBgn0004363	porin	porin	0.517967	9.86139	0.460332	0.784072	0.174099	9.67857	0.730442	0.888995	-0.315964	9.96189	0.744281	0.980596
FBgn0004364	18w	18 wheeler	2.06192	5.25825	0.00494402	0.0497455	1.47608	4.82421	0.00588643	0.0377688	-0.606075	5.79604	0.533988	0.920989
FBgn0004367	mei-41	meiotic 41	-1.07923	5.775	0.159437	0.466589	-1.75872	5.60846	0.00207655	0.0171292	-0.627894	4.75427	0.524839	0.918599
FBgn0004368	Ptp4E	Protein tyrosine phosphatase 4E	-1.03136	4.80691	0.181813	0.504492	-1.08553	4.77331	0.0536281	0.189309	-0.0205897	4.11576	0.990076	1
FBgn0004369	Ptp99A	Protein tyrosine phosphatase 99A	-0.476661	6.47696	0.534958	0.828442	0.652884	6.95952	0.212925	0.461957	1.1521	6.85504	0.240561	0.687539
FBgn0004370	Ptp10D	Protein tyrosine phosphatase 10D	0.0805729	5.61544	0.894775	0.981666	0.156082	5.63224	0.759295	0.909639	0.0952778	5.68641	0.923943	1
FBgn0004373	fwd	four wheel drive	-1.56886	6.63973	0.0434684	0.214752	-0.530274	6.8994	0.336286	0.600476	1.05999	6.15802	0.281581	0.733806
FBgn0004374	neb	nebbish	-0.786459	6.74428	0.303047	0.657808	-0.714647	6.75078	0.195319	0.439294	0.0941349	6.27128	0.924206	1
FBgn0004378	Klp61F	Kinesin-like protein at 61F	-0.436244	7.68325	0.570273	0.841708	-0.780367	7.55521	0.156839	0.38154	-0.32617	7.24805	0.736921	0.97894
FBgn0004379	Klp67A	Kinesin-like protein at 67A	-0.400206	6.98597	0.604445	0.86036	-0.0614207	7.10208	0.923238	0.983091	0.357996	6.91231	0.712934	0.973319
FBgn0004380	Klp64D	Kinesin-like protein at 64D	0.458192	4.02384	0.527353	0.824489	0.869246	4.22609	0.104732	0.297117	0.447006	4.47773	0.647926	0.956752
FBgn0004381	Klp68D	Kinesin-like protein at 68D	-0.854709	2.88021	0.298981	0.653879	1.56687	3.99509	0.00387976	0.0278669	2.45009	3.955	0.0190609	0.156695
FBgn0004387	Klp98A	Kinesin-like protein at 98A	-0.181057	5.03981	0.823943	0.958872	-0.0780446	5.06298	0.90259	0.973824	0.112102	4.97665	0.90776	1
FBgn0004390	RasGAP1	Ras GTPase activating protein 1	-1.6109	6.33165	0.0382118	0.202968	-1.1836	6.40766	0.0338555	0.135531	0.459055	5.44053	0.639374	0.954318
FBgn0004391	shtd	shattered	0.0552781	6.94435	0.921768	0.990665	-1.37412	6.46492	0.0143291	0.0729784	-1.39625	6.41579	0.157873	0.557426
FBgn0004394	pdm2	POU domain protein 2	-2.86514	0.421317	0.0174317	0.118727	-1.78237	0.365908	0.0191861	0.0901134	1.09119	-0.57958	0.57728	0.933497
FBgn0004395	unk	unkempt	-0.265648	6.50991	0.737364	0.924598	0.141495	6.66412	0.778572	0.915413	0.425905	6.55687	0.662093	0.959133
FBgn0004396	CrebA	Cyclic-AMP response element binding protein A	1.12418	3.46989	0.1259	0.410489	1.32914	3.57914	0.0147734	0.0746289	0.208184	4.0719	0.832017	0.994203
FBgn0004397	Vinc	Vinculin	-0.608041	3.20848	0.441289	0.771045	0.254505	3.5117	0.629578	0.831515	0.878732	3.28957	0.378657	0.829967
FBgn0004400	rhi	rhino	1.23193	0.597522	0.221252	0.558662	-5.2208	-0.490684	0.00104885	0.0100498	-6.13466	0.244873	0.00180784	0.0331645
FBgn0004401	Pep	Protein on ecdysone puffs	-0.365819	9.83584	0.635541	0.875653	0.603317	10.257	0.247873	0.506137	0.998797	10.18	0.306532	0.764244
FBgn0004403	RpS14a	Ribosomal protein S14a	0.699712	11.117	0.322165	0.675347	0.575926	11.0368	0.269637	0.5303	-0.0861147	11.4074	0.929091	1
FBgn0004404	RpS14b	Ribosomal protein S14b	0.900139	10.2029	0.205232	0.538833	0.74342	10.1006	0.155492	0.379055	-0.120145	10.5638	0.901217	1
FBgn0004406	tam	tamas	-0.473757	5.96407	0.53887	0.829889	-1.92461	5.58629	0.000827041	0.00848229	-1.41831	5.11645	0.153577	0.547525
FBgn0004407	DNApol-gamma35	DNA polymerase gamma 35kD subunit	0.202381	5.25938	0.763443	0.935363	0.652766	5.46505	0.21591	0.46608	0.467963	5.60242	0.633737	0.953683
FBgn0004419	me31B	maternal expression at 31B	0.736676	8.18056	0.298317	0.653594	0.583716	8.08332	0.263989	0.52399	-0.131861	8.4693	0.891837	1
FBgn0004432	Cyp1	Cyclophilin 1	-0.319313	10.4402	0.680937	0.898367	-0.0763983	10.5219	0.900217	0.973195	0.264129	10.368	0.785058	0.989247
FBgn0004435	Galphaq	G protein alpha q subunit	-0.0987653	6.35193	0.912997	0.98822	0.421665	6.57468	0.419037	0.676431	0.538602	6.56517	0.580294	0.933636
FBgn0004436	Ubc6	Ubiquitin conjugating enzyme 6	-0.5262	5.87986	0.492354	0.804563	-0.576414	5.8465	0.297351	0.560951	-0.0231441	5.51909	0.983249	1
FBgn0004449	Ten-m	Tenascin major	0.024479	6.51278	0.955389	1	1.52214	7.33426	0.00408706	0.0288366	1.51583	7.45209	0.125561	0.49742
FBgn0004456	mew	multiple edematous wings	0.0174535	3.28295	0.965119	1	0.341856	3.39811	0.534354	0.76791	0.344862	3.44958	0.742602	0.980535
FBgn0004463	RpIII128	RNA polymerase III 128kD subunit	-0.194943	6.48921	0.810165	0.954521	-0.841335	6.2529	0.128491	0.336326	-0.622963	6.07328	0.52332	0.918599
FBgn0004465	Su(P)	Suppressor of ref(2)P sterility	0.397602	5.95914	0.570216	0.841708	0.341219	5.91478	0.512618	0.751566	-0.0295392	6.13507	0.976971	1
FBgn0004507	GlyP	Glycogen phosphorylase	-0.756278	8.01058	0.32033	0.67428	-2.72726	7.6202	4.29519e-06	0.000124245	-1.95532	6.84355	0.0511837	0.296589
FBgn0004509	Fur1	Furin 1	0.979372	4.54868	0.175518	0.493661	0.0897121	4.07582	0.858638	0.954113	-0.875347	4.63811	0.374778	0.827801
FBgn0004510	Ets97D	Ets at 97D	-0.997401	5.18915	0.198049	0.528019	-1.01125	5.16677	0.0710915	0.228825	-0.0075138	4.52907	0.992582	1
FBgn0004511	dy	dusky	0.606939	0.0695737	0.552391	0.833539	-0.670824	-0.375988	0.722376	0.883924	-1.16307	-0.0327456	0.388725	0.836777
FBgn0004512	Mdr49	Multi drug resistance 49	4.20204	5.09852	1.3384e-07	1.27229e-05	0.919388	2.53364	0.101122	0.289971	-3.26792	5.3392	0.00214104	0.0363292
FBgn0004513	Mdr65	Multi drug resistance 65	1.07004	0.75125	0.251924	0.598056	-2.0565	-0.135479	0.0392084	0.151739	-2.97847	0.447724	0.0299695	0.21551
FBgn0004514	Oct-TyrR	Octopamine-Tyramine receptor	-4.17563	-0.597903	0.0402223	0.205054	0.987238	-0.136771	0.267014	0.527651	5.18906	-0.224419	0.0137812	0.12648
FBgn0004516	Gad1	Glutamic acid decarboxylase 1	-0.587575	0.907953	0.463766	0.787367	1.17735	1.55918	0.0561783	0.195469	1.85503	1.55716	0.0730236	0.364694
FBgn0004552	Akh	Adipokinetic hormone	2.70923	0.168613	0.0118223	0.0900618	0.566073	-0.807096	0.671894	0.855922	-2.02245	0.332276	0.14589	0.531901
FBgn0004554	NA	NA	NA	NA	NA	NA	0.632283	-0.952673	0.945246	0.992364	1.31702	-0.845369	0.688477	0.967925
FBgn0004556	Dbp73D	Dead box protein 73D	-0.173367	5.7851	0.833237	0.961469	-1.16363	5.45453	0.0379221	0.148406	-0.962227	5.24657	0.327437	0.789581
FBgn0004567	slp2	sloppy paired 2	-0.639557	5.8101	0.405325	0.746741	-0.60842	5.80432	0.272269	0.533252	0.0487264	5.4182	0.962096	1
FBgn0004569	aos	argos	0.0509609	4.31098	0.934047	0.994375	0.510017	4.50604	0.335378	0.600294	0.454023	4.56756	0.641589	0.954318
FBgn0004573	5-HT7	5-hydroxytryptamine (serotonin) receptor 7	3.81378	1.22946	2.85314e-05	0.00108488	0.74964	-0.546082	0.497453	0.74048	-3.10301	1.43743	0.00629284	0.0762511
FBgn0004574	Rop	Ras opposite	0.783831	5.62895	0.272469	0.623034	1.0962	5.79707	0.0383632	0.149765	0.32749	6.17001	0.736726	0.97894
FBgn0004575	Syn	Synapsin	-0.371685	1.63365	0.689106	0.90161	2.749	3.40145	1.26112e-06	4.45741e-05	3.14554	3.54904	0.00363873	0.052958
FBgn0004577	Pxd	Peroxidase	1.26496	6.03194	0.0782913	0.310417	-0.687496	5.08914	0.217319	0.467404	-1.92569	5.93467	0.0552732	0.31219
FBgn0004580	Cbp53E	Calbindin 53E	-1.01238	0.136232	0.36356	0.712834	0.206362	0.309321	0.926294	0.984188	1.22071	0.127914	0.28909	0.744296
FBgn0004581	bgcn	benign gonial cell neoplasm	-0.585522	5.42204	0.448123	0.775494	-0.728206	5.35801	0.190199	0.431337	-0.113817	4.98604	0.908386	1
FBgn0004583	ex	expanded	-1.14662	6.45711	0.135114	0.426166	-1.82688	6.29601	0.00137966	0.0125076	-0.670161	5.38724	0.492317	0.906123
FBgn0004584	Rrp1	Recombination repair protein 1	-0.592425	8.87701	0.43694	0.767889	-0.688891	8.83165	0.210316	0.459781	-0.0785079	8.4513	0.935518	1
FBgn0004587	B52	B52	-0.951181	9.42513	0.211515	0.548408	0.264454	9.86433	0.606627	0.814225	1.24268	9.53964	0.205661	0.641605
FBgn0004595	pros	prospero	-0.808494	8.84355	0.287806	0.641917	1.97257	10.2932	0.000219091	0.00298418	2.80999	10.3094	0.00654942	0.0784246
FBgn0004597	CycC	Cyclin C	0.270837	5.13992	0.695641	0.906289	0.420137	5.19521	0.424178	0.679599	0.173329	5.35681	0.861036	0.998142
FBgn0004598	Fur2	Furin 2	-0.2768	6.53756	0.726036	0.920211	-0.162491	6.56598	0.776791	0.914927	0.120498	6.42053	0.902458	1
FBgn0004606	zfh1	Zn finger homeodomain 1	0.471491	4.10939	0.510617	0.815709	1.53372	4.71693	0.00425646	0.02975	1.08451	4.98106	0.271692	0.721419
FBgn0004607	zfh2	Zn finger homeodomain 2	-1.37139	6.50959	0.0755866	0.304243	-0.893148	6.61406	0.106635	0.298948	0.492231	5.82352	0.614477	0.948043
FBgn0004611	Plc21C	Phospholipase C at 21C	-0.726042	5.83906	0.343219	0.69533	-0.181869	6.01394	0.7503	0.904393	0.559254	5.67368	0.568031	0.933497
FBgn0004618	gl	glass	-1.68307	2.98576	0.0418146	0.210047	-1.14317	3.05378	0.0524111	0.186367	0.52385	2.13583	0.624589	0.950798
FBgn0004619	GluRIA	Glutamate receptor IA	-2.86646	-0.107342	0.0241696	0.147492	1.55299	0.834172	0.0207083	0.0951424	4.46153	0.764516	0.00162473	0.0307947
FBgn0004622	TkR99D	Tachykinin-like receptor at 99D	-0.119257	0.133355	0.943525	0.996018	1.53242	0.712402	0.033573	0.134836	1.71358	0.849581	0.113362	0.465661
FBgn0004623	Gbeta76C	G protein beta-subunit 76C	-4.74302	-0.33592	0.0119081	0.0900618	-5.0449	-0.589621	0.00201072	0.0166848	NA	NA	NA	NA
FBgn0004629	Cys	Cystatin-like	2.70437	1.31928	0.0016147	0.0221184	2.96299	1.50664	8.82004e-06	0.000223889	0.2385	2.34771	0.844044	0.996735
FBgn0004635	rho	rhomboid	1.49873	3.16317	0.0445345	0.218162	0.56888	2.60263	0.306431	0.570983	-0.924358	3.42269	0.356093	0.808591
FBgn0004636	Rap1	Rap1 GTPase	-0.311282	7.34151	0.690044	0.90203	0.0235313	7.4612	0.951443	0.995379	0.361069	7.32381	0.71021	0.973197
FBgn0004638	drk	downstream of receptor kinase	-0.0258813	6.69038	0.991834	1	-0.0451368	6.66722	0.947709	0.993987	0.00592147	6.65761	0.996064	1
FBgn0004643	Zw10	Zeste-white 10	-0.651805	6.87421	0.393323	0.738693	0.0164476	7.10819	0.962224	0.999636	0.690557	6.83049	0.478767	0.897792
FBgn0004644	hh	hedgehog	-0.918251	2.83146	0.27649	0.628371	-0.400667	2.94619	0.511484	0.750396	0.505113	2.51629	0.655446	0.957716
FBgn0004646	ogre	optic ganglion reduced	-1.43726	7.77425	0.0622619	0.26924	-0.0826992	8.1785	0.89133	0.968223	1.36908	7.61067	0.164944	0.57122
FBgn0004647	N	Notch	-0.415286	8.16323	0.589157	0.851683	-0.399282	8.1532	0.469258	0.718063	0.0276511	7.90703	0.977567	1
FBgn0004648	svr	silver	-0.500238	5.63715	0.516148	0.818436	0.21138	5.90592	0.681147	0.860603	0.721037	5.71647	0.460944	0.88845
FBgn0004649	yl	yolkless	-1.00376	-0.060003	0.410207	0.748887	0.563128	0.2438	0.356282	0.619639	1.7664	0.216589	0.130543	0.501177
FBgn0004650	fs(1)N	female sterile (1) Nasrat	0.0786824	-0.197183	1	1	-1.09928	-0.6051	0.336226	0.600476	-1.1415	-0.453847	0.517219	0.916052
FBgn0004652	fru	fruitless	-1.09647	6.77855	0.152119	0.452985	-2.58296	6.4999	1.25505e-05	0.000298247	-1.45109	5.47976	0.143653	0.527058
FBgn0004654	Pgd	Phosphogluconate dehydrogenase	0.293062	6.22833	0.670261	0.894466	-2.37483	5.47199	5.44171e-05	0.00097872	-2.62271	5.57957	0.0108514	0.106682
FBgn0004655	wapl	wings apart-like	-0.982123	7.04027	0.198178	0.528108	-0.428819	7.19834	0.437339	0.689311	0.564832	6.69735	0.561822	0.933497
FBgn0004656	fs(1)h	female sterile (1) homeotic	-0.953157	8.62425	0.210782	0.547513	-0.0652046	8.91611	0.916963	0.981051	0.914392	8.513	0.348808	0.801993
FBgn0004657	mys	myospheroid	-0.37415	5.66175	0.629648	0.871924	0.291114	5.92506	0.574877	0.793482	0.659596	5.7909	0.499766	0.907802
FBgn0004666	sim	single-minded	3.09639	2.61876	9.05975e-05	0.00277505	3.27742	2.76043	5.28872e-08	3.15881e-06	0.188366	3.694	0.853469	0.996735
FBgn0004687	Mlc-c	Myosin light chain cytoplasmic	-0.0201174	7.28887	0.997851	1	-0.103093	7.2387	0.861831	0.955917	-0.0681068	7.21963	0.944407	1
FBgn0004698	Xpc	Xeroderma pigmentosum, complementation group C	-0.359762	8.36464	0.641723	0.880135	-0.946465	8.16155	0.08669	0.26049	-0.568965	7.87048	0.558158	0.933497
FBgn0004780	Ccp84Ad	Ccp84Ad	5.77565	3.59241	1.96502e-10	5.90541e-08	-0.545258	-0.520968	0.49271	0.73661	-6.38598	3.76763	4.68512e-07	0.000158613
FBgn0004781	Ccp84Ac	Ccp84Ac	-0.732154	-0.385426	0.478203	0.793824	-4.60871	-0.817745	0.0120082	0.0633833	NA	NA	NA	NA
FBgn0004782	Ccp84Ab	Ccp84Ab	-0.678876	3.32219	0.400733	0.74372	0.333429	3.6865	0.532059	0.765697	1.02817	3.46488	0.312043	0.77181
FBgn0004783	Ccp84Aa	Ccp84Aa	0.785782	2.36687	0.306791	0.660611	-0.851317	1.69941	0.165767	0.396117	-1.56693	2.15409	0.137567	0.515218
FBgn0004784	inaC	inactivation no afterpotential C	-5.10264	-0.145193	0.00539492	0.0526458	-1.20026	-0.125087	0.105315	0.297231	3.86371	-0.825091	0.129978	0.499771
FBgn0004795	retn	retained	1.75503	2.34088	0.0240267	0.147436	1.44243	2.1137	0.0133438	0.0690307	-0.346817	2.88977	0.744093	0.980596
FBgn0004797	mdy	midway	0.329627	8.67865	0.633026	0.874289	-0.650714	8.2708	0.236792	0.491312	-0.965196	8.4322	0.323011	0.785123
FBgn0004811	fs(2)ltoPP43	female sterile (2) ltoPP43	-0.621905	6.42615	0.41685	0.753419	-0.157857	6.5773	0.783317	0.918628	0.48511	6.27503	0.619176	0.948079
FBgn0004828	His3.3B	Histone H3.3B	0.762698	10.3425	0.281473	0.634594	1.39867	10.7176	0.00806286	0.0475786	0.658705	11.0758	0.497768	0.90763
FBgn0004832	Xpac	Xeroderma pigmentosum group A-like	0.502795	5.5127	0.476903	0.793824	0.210341	5.35489	0.684362	0.861852	-0.262793	5.63157	0.788803	0.990206
FBgn0004837	Su(H)	Suppressor of Hairless	0.106732	4.74146	0.870369	0.97429	-0.0992974	4.6363	0.870153	0.95907	-0.158878	4.69454	0.874759	1
FBgn0004838	Hrb27C	Heterogeneous nuclear ribonucleoprotein at 27C	-0.606365	10.1445	0.425743	0.759778	-0.104068	10.3168	0.859452	0.954636	0.528186	10.034	0.586197	0.934827
FBgn0004839	otk	off-track	-0.640048	7.16645	0.401824	0.745066	-0.0072056	7.38656	0.997302	1	0.645261	7.11491	0.50773	0.911276
FBgn0004841	TkR86C	Tachykinin-like receptor at 86C	4.16518	0.261004	0.000170596	0.00415295	2.60138	-0.702013	0.0185072	0.0876246	-1.53246	0.652917	0.197709	0.631989
FBgn0004842	RYa-R	RYamide receptor	-0.903488	0.863562	0.401973	0.745093	0.9748	1.47023	0.0982803	0.28449	1.87897	1.38267	0.0944119	0.416514
FBgn0004852	Ac76E	Adenylyl cyclase 76E	5.09411	1.29835	5.11535e-07	3.90324e-05	2.71177	-0.377343	0.00413269	0.029012	-2.4202	1.70628	0.0316551	0.217761
FBgn0004854	B-H2	BarH2	0.885929	2.64041	0.24317	0.586492	1.24162	2.82	0.0253701	0.111429	0.336437	3.22479	0.743138	0.980596
FBgn0004855	RpII15	RNA polymerase II 15kD subunit	-0.30979	6.10759	0.693006	0.904567	-0.796079	5.92666	0.150929	0.372537	-0.436268	5.69838	0.654892	0.957716
FBgn0004856	Bx42	Bx42	-0.148082	7.34855	0.859211	0.969756	0.247357	7.50575	0.630227	0.831515	0.430144	7.468	0.657973	0.9584
FBgn0004858	elB	elbow B	-0.686724	3.89951	0.381276	0.727639	0.0710217	4.15239	0.884009	0.964963	0.777192	3.87755	0.43663	0.874872
FBgn0004859	ci	cubitus interruptus	0.347844	4.44109	0.620292	0.866998	0.650971	4.57446	0.219238	0.469453	0.283776	4.75683	0.774579	0.988201
FBgn0004860	ph-d	polyhomeotic distal	-1.11678	6.71698	0.144784	0.444346	-0.272551	6.96744	0.625242	0.829237	0.864111	6.46091	0.376452	0.828979
FBgn0004861	ph-p	polyhomeotic proximal	-0.543186	7.27235	0.477284	0.793824	0.271145	7.58629	0.598664	0.809893	0.833548	7.39799	0.392796	0.839708
FBgn0004862	bap	bagpipe	-5.76659	0.267705	0.000637133	0.0111342	2.71596	2.26737	4.71032e-06	0.000133527	8.53969	2.321	1.28982e-06	0.000285029
FBgn0004863	C15	C15	0.20985	0.831306	0.762177	0.935363	-1.16938	0.34521	0.118017	0.318313	-1.45975	0.492238	0.188896	0.61742
FBgn0004864	hop	hopscotch	-0.843716	5.8911	0.269186	0.62041	-1.34133	5.7443	0.0172011	0.0831326	-0.472419	5.12363	0.63163	0.953683
FBgn0004865	Eip78C	Ecdysone-induced protein 78C	2.15078	2.80197	0.00523029	0.0521941	1.49884	2.33142	0.00955057	0.0543747	-0.64432	3.32833	0.531344	0.919059
FBgn0004867	RpS2	Ribosomal protein S2	-0.152815	11.8762	0.85317	0.969088	0.159637	11.9974	0.750851	0.904472	0.345663	11.9461	0.72118	0.97685
FBgn0004868	Gdi	GDP dissociation inhibitor	0.861549	7.9643	0.225414	0.563333	1.1755	8.13974	0.0256709	0.112342	0.343011	8.55466	0.723545	0.977048
FBgn0004870	bab1	bric a brac 1	1.63723	3.59136	0.0266534	0.159213	1.49335	3.47883	0.00636534	0.0394312	-0.145727	4.2088	0.884277	1
FBgn0004872	piwi	P-element induced wimpy testis	-0.366459	2.20214	0.654846	0.886555	-0.27262	2.19215	0.660585	0.849422	0.121306	2.02261	0.911672	1
FBgn0004875	enc	encore	-0.762013	8.43389	0.316385	0.671484	-1.19244	8.29979	0.0319781	0.129878	-0.417168	7.73873	0.667405	0.961105
FBgn0004876	cdi	center divider	-0.425351	6.53083	0.581349	0.849078	0.376565	6.85496	0.469112	0.717938	0.816133	6.72114	0.403246	0.849852
FBgn0004878	cas	castor	0.0850892	6.73793	0.888362	0.981156	2.48649	8.25275	4.36279e-06	0.000125588	2.43466	8.44138	0.0169124	0.146811
FBgn0004880	scrt	scratch	0.73642	5.76391	0.301924	0.65628	1.36961	6.13198	0.00983455	0.0553918	0.68034	6.4832	0.4852	0.902384
FBgn0004882	orb	oo18 RNA-binding protein	-1.96607	3.81662	0.0154821	0.110035	-2.54235	3.71241	3.35779e-05	0.000673307	-0.519769	2.20979	0.627056	0.952391
FBgn0004885	tok	tolkin	0.577122	4.44733	0.423885	0.758132	0.838944	4.57077	0.115344	0.314623	0.267838	4.8666	0.782111	0.988638
FBgn0004888	Scsalpha1	Succinyl-coenzyme A synthetase alpha subunit 1	0.743549	7.54713	0.294187	0.649691	0.294268	7.29971	0.568964	0.790984	-0.414153	7.70664	0.669578	0.962045
FBgn0004889	tws	twins	-0.502443	7.40797	0.511506	0.816144	-1.05831	7.22387	0.0563977	0.19611	-0.539899	6.83809	0.578967	0.933497
FBgn0004892	sob	sister of odd and bowl	-0.212883	2.4978	0.846376	0.96755	-1.04422	2.19618	0.0811929	0.249506	-0.838514	2.03249	0.405052	0.85141
FBgn0004893	bowl	brother of odd with entrails limited	0.105781	5.23104	0.872956	0.974929	0.0105693	5.17064	0.971255	1	-0.122966	5.22206	0.901676	1
FBgn0004896	fd59A	forkhead domain 59A	-1.11873	2.02082	0.246912	0.591376	-0.0295441	2.28731	0.981606	1	1.05693	1.95689	0.355875	0.80859
FBgn0004897	fd96Ca	forkhead domain 96Ca	0.146149	1.08135	0.917975	0.990252	-3.37748	0.364043	0.000125067	0.00189535	-3.52625	0.36058	0.00574976	0.0710421
FBgn0004898	fd96Cb	forkhead domain 96Cb	0.256234	2.55967	0.731215	0.922763	-0.714125	2.17867	0.249502	0.507722	-0.917992	2.31374	0.386224	0.83508
FBgn0004901	Prat	Phosphoribosylamidotransferase	0.120854	5.87864	0.850941	0.968335	-1.39098	5.3683	0.0138732	0.0710987	-1.48511	5.3664	0.134122	0.509662
FBgn0004903	Rb97D	Ribonuclear protein at 97D	0.308633	5.91267	0.656585	0.887802	0.385114	5.93559	0.460962	0.709939	0.0919871	6.11533	0.925409	1
FBgn0004907	14-3-3zeta	14-3-3zeta	0.234896	9.45675	0.728652	0.921325	-0.0646265	9.311	0.917772	0.981051	-0.276824	9.43161	0.775048	0.988201
FBgn0004908	Arl2	ADP ribosylation factor-like 2	1.14344	5.30699	0.112098	0.385079	0.296392	4.82815	0.573969	0.792931	-0.80445	5.47637	0.41066	0.855153
FBgn0004910	Eip63F-1	Ecdysone-induced protein 63F 1	1.76573	-0.504267	0.264975	0.61552	3.02321	-0.00921823	0.000377399	0.00447946	1.31344	0.482659	0.21038	0.649042
FBgn0004913	Gnf1	Germ line transcription factor 1	-0.218682	7.49358	0.784495	0.944434	-0.571345	7.35124	0.299552	0.563059	-0.337	7.1868	0.728551	0.977504
FBgn0004914	Hnf4	Hepatocyte nuclear factor 4	-2.60041	1.90633	0.00286214	0.0336111	-0.278791	2.32549	0.669847	0.85552	2.3926	1.55131	0.0245149	0.183443
FBgn0004915	TfIIB	Transcription factor IIB	-0.124673	5.83386	0.884698	0.98024	0.449678	6.07848	0.390287	0.651594	0.615523	6.06611	0.528351	0.918599
FBgn0004919	gol	goliath	0.801801	1.53896	0.308821	0.662652	3.58836	3.49821	1.53533e-09	1.78626e-07	2.78521	3.80002	0.00992419	0.103042
FBgn0004921	Ggamma1	G protein gamma 1	0.77811	7.43703	0.272852	0.623056	1.04732	7.58101	0.0466229	0.171462	0.293204	7.96374	0.762595	0.982614
FBgn0004924	Top1	Topoisomerase 1	-0.479774	7.31868	0.531467	0.827284	-0.00139164	7.48915	0.988688	1	0.512417	7.27861	0.59813	0.940997
FBgn0004926	eIF2beta	eukaryotic translation initiation factor 2 subunit beta	-0.0724302	9.2736	0.94025	0.995931	-0.484795	9.1025	0.378111	0.640449	-0.377043	9.02563	0.697282	0.969386
FBgn0004956	NA	NA	NA	NA	NA	NA	0.395075	-0.645265	1	1	4.01072	-0.772367	0.129978	0.499771
FBgn0004957	por	porcupine	-1.02094	4.3306	0.190525	0.517662	0.855123	5.08273	0.107465	0.300745	1.89282	4.87761	0.0616258	0.324277
FBgn0005198	gig	gigas	-0.525122	5.64492	0.496041	0.806604	-0.350083	5.68914	0.529564	0.763853	0.199619	5.40316	0.839506	0.996735
FBgn0005278	Sam-S	S-adenosylmethionine Synthetase	-1.04892	8.53057	0.169178	0.4843	-0.692005	8.61999	0.20831	0.457401	0.385952	8.02634	0.690955	0.967925
FBgn0005322	nmd	no mitochondrial derivative	0.21022	6.13095	0.756905	0.93319	-0.55593	5.81176	0.315738	0.582603	-0.727974	5.90465	0.456573	0.8851
FBgn0005355	Su(fu)	Suppressor of fused	-1.42523	3.31268	0.0831548	0.318296	0.0127563	3.71999	0.976185	1	1.47298	3.24748	0.159064	0.557772
FBgn0005386	ash1	absent, small, or homeotic discs 1	-1.25516	6.20337	0.102965	0.365683	-1.19412	6.20015	0.0326211	0.131961	0.10136	5.39422	0.918863	1
FBgn0005391	NA	NA	NA	NA	NA	NA	8.23861	1.4837	2.51946e-14	2.1646e-11	7.88221	1.73287	9.35892e-06	0.000959246
FBgn0005411	U2af50	U2 small nuclear riboprotein auxiliary factor 50	0.0515379	7.94571	0.924832	0.991071	0.521491	8.15613	0.317559	0.58453	0.501417	8.22812	0.60566	0.944241
FBgn0005427	ewg	erect wing	-1.97028	6.23347	0.0124636	0.0934302	0.580529	7.04539	0.267401	0.528035	2.57865	6.59622	0.012054	0.116293
FBgn0005533	RpS17	Ribosomal protein S17	0.865073	11.3039	0.223004	0.561302	0.58238	11.1338	0.264368	0.524557	-0.248457	11.5892	0.797436	0.990206
FBgn0005536	Mbs	Myosin binding subunit	-0.605075	6.60015	0.428326	0.763523	-0.160514	6.74548	0.779151	0.915746	0.459756	6.45566	0.636655	0.953683
FBgn0005558	ey	eyeless	-1.23526	3.41526	0.128765	0.414808	2.08686	5.01466	0.000121567	0.00186253	3.33958	5.00757	0.00189763	0.0344721
FBgn0005561	sv	shaven	0.135737	1.72201	0.830615	0.960687	0.0279417	1.63267	0.972068	1	-0.0856967	1.75425	0.946895	1
FBgn0005564	Shal	Shaker cognate l	0.00335705	1.35017	1	1	2.73505	2.94125	2.66786e-06	8.37002e-05	2.79509	3.13858	0.00865361	0.0926924
FBgn0005585	Calr	Calreticulin	0.685585	10.1461	0.331887	0.685996	0.757174	10.1715	0.148062	0.368542	0.10353	10.526	0.914852	1
FBgn0005586	Rab3	Rab3	0.770303	2.56127	0.312351	0.666251	1.68168	3.09373	0.00237432	0.019092	0.950179	3.45305	0.336903	0.796968
FBgn0005593	RpL7	Ribosomal protein L7	0.120506	11.5122	0.849729	0.968183	-0.0860438	11.409	0.885918	0.965631	-0.181315	11.4696	0.851387	0.996735
FBgn0005596	yem	yemanuclein	-1.21524	6.02938	0.115039	0.389718	-0.429493	6.24643	0.437817	0.689311	0.799125	5.66071	0.415772	0.860919
FBgn0005612	Sox14	Sox box protein 14	2.1092	3.41623	0.00500884	0.0503486	1.7175	3.11794	0.0020987	0.0172864	-0.400197	4.03934	0.687654	0.967925
FBgn0005613	Sox15	Sox box protein 15	-1.76848	1.03801	0.0484942	0.232086	0.0758655	1.41711	0.916918	0.981051	1.8817	0.952267	0.080576	0.387546
FBgn0005616	msl-2	male-specific lethal 2	-0.317173	5.74435	0.684826	0.899961	0.661599	6.17706	0.208177	0.457401	1.00384	6.12349	0.305742	0.762627
FBgn0005617	msl-1	male-specific lethal 1	-0.713043	6.37321	0.351276	0.703137	-0.688703	6.36553	0.212453	0.461383	0.0344057	5.92787	0.973414	1
FBgn0005619	Hdc	Histidine decarboxylase	0.549088	0.52114	0.619801	0.866998	1.64654	0.980818	0.0130601	0.0678754	1.08814	1.2641	0.33646	0.796968
FBgn0005624	Psc	Posterior sex combs	-1.33269	6.09966	0.0840088	0.320114	0.208694	6.6048	0.683711	0.861697	1.5728	6.15325	0.113498	0.465661
FBgn0005626	ple	pale	1.55624	0.749528	0.0788836	0.311886	3.55871	2.14756	2.24231e-08	1.54595e-06	1.96187	2.54518	0.0697265	0.352981
FBgn0005631	robo1	roundabout 1	-0.696274	5.10886	0.365011	0.714534	0.256629	5.46073	0.621589	0.826491	0.985	5.22087	0.316648	0.778006
FBgn0005632	faf	fat facets	-0.842621	7.82872	0.268292	0.619801	-0.602654	7.88813	0.273338	0.534703	0.268421	7.40079	0.782218	0.988638
FBgn0005636	nvy	nervy	0.391644	4.92233	0.581041	0.84894	1.72061	5.70462	0.00129757	0.011936	1.36656	5.9327	0.166905	0.575337
FBgn0005640	Eip63E	Ecdysone-induced protein 63E	1.25871	7.71708	0.0789491	0.311998	-0.758279	6.75281	0.169708	0.402008	-1.99486	7.59657	0.0468246	0.277305
FBgn0005642	wdn	wings down	-0.757324	6.47625	0.321005	0.674312	-0.299285	6.61639	0.591024	0.805725	0.489963	6.24017	0.614499	0.948043
FBgn0005648	Pabp2	Pabp2	-0.959225	8.11446	0.20824	0.543753	-0.116135	8.39084	0.842095	0.948665	0.872413	7.97203	0.371327	0.824581
FBgn0005649	Rox8	Rox8	-0.329669	7.90409	0.671375	0.895007	0.0399627	8.03802	0.926781	0.984424	0.39951	7.89998	0.680674	0.966771
FBgn0005654	Orc3	Origin recognition complex subunit 3	0.0648811	5.93626	0.911468	0.987693	-0.501366	5.69933	0.366025	0.628855	-0.529906	5.71183	0.587457	0.93491
FBgn0005655	PCNA	Proliferating cell nuclear antigen	0.952668	9.33957	0.180609	0.502162	-0.0575327	8.81467	0.928432	0.985129	-0.976471	9.37105	0.317327	0.778646
FBgn0005658	Ets65A	Ets at 65A	2.08566	4.93682	0.00464927	0.0471209	3.15563	5.7938	1.57303e-08	1.14086e-06	1.06785	6.38655	0.277103	0.728681
FBgn0005659	Ets98B	Ets at 98B	-2.70871	1.20668	0.00534705	0.0526458	-2.06764	1.16875	0.00407176	0.0287832	0.719333	-0.0909105	0.529025	0.918599
FBgn0005660	Ets21C	Ets at 21C	0.340999	2.50467	0.658565	0.888317	-1.4737	1.89996	0.0209124	0.0958437	-1.74629	2.05058	0.0971286	0.424372
FBgn0005666	bt	bent	0.30909	0.248837	0.911378	0.987693	3.85827	2.40635	2.66664e-09	2.73245e-07	3.59932	2.63872	0.00111699	0.0239097
FBgn0005671	Vha55	Vacuolar H[+]-ATPase 55kD subunit	-0.490636	7.45771	0.522211	0.822632	-1.20105	7.23417	0.0310399	0.127449	-0.68757	6.83021	0.480244	0.898833
FBgn0005672	spi	spitz	-1.11004	6.41126	0.148149	0.448555	0.209336	6.86405	0.68272	0.861697	1.3679	6.48826	0.166347	0.574299
FBgn0005674	GluProRS	Glutamyl-prolyl-tRNA synthetase	-0.160684	8.3772	0.845075	0.967375	-0.883513	8.11488	0.109368	0.303864	-0.703281	7.95019	0.469855	0.894129
FBgn0005677	dac	dachshund	0.264288	5.57452	0.700765	0.9091	1.65816	6.37729	0.00184317	0.0157056	1.39424	6.56581	0.158622	0.557426
FBgn0005683	pie	pineapple eye	-1.51595	4.09391	0.0539377	0.248546	-0.500016	4.34199	0.375731	0.637966	1.04858	3.6284	0.293357	0.748618
FBgn0005694	Aef1	Adult enhancer factor 1	-1.64283	5.50995	0.0357063	0.194244	-1.47525	5.52461	0.00916357	0.052513	0.184749	4.43691	0.854077	0.996735
FBgn0005695	gcl	germ cell-less	-2.00147	3.92558	0.0125523	0.09355	-1.01354	4.10266	0.0717521	0.230287	1.04564	3.07249	0.300559	0.756933
FBgn0005696	DNApol-alpha73	DNA polymerase alpha 73kD subunit	-0.0555293	5.15206	0.957758	1	0.0327462	5.17434	0.941931	0.991464	0.101207	5.146	0.918022	1
FBgn0005771	noc	no ocelli	-0.490271	7.79765	0.52209	0.822632	-1.18705	7.57643	0.0329112	0.132798	-0.675784	7.17289	0.4876	0.903244
FBgn0005775	Con	Connectin	0.400612	4.43998	0.574156	0.844163	2.76529	6.02399	4.79308e-07	2.00502e-05	2.38684	6.25781	0.0192821	0.157701
FBgn0005777	PpD3	Protein phosphatase D3	-0.455306	6.13361	0.554981	0.833539	-0.704158	6.03385	0.202742	0.45015	-0.223313	5.72872	0.819418	0.993654
FBgn0008635	betaCOP	Coat Protein (coatomer) beta	0.431908	8.27858	0.536125	0.828645	-0.43169	7.89325	0.433618	0.686312	-0.835047	8.12984	0.391598	0.839181
FBgn0008636	hbn	homeobrain	0.793198	4.02901	0.27206	0.623034	2.86384	5.48568	2.26113e-07	1.05668e-05	2.09216	5.79988	0.0388856	0.254052
FBgn0008646	E5	E5	0.0599583	2.32377	0.921449	0.990665	-0.675145	2.02941	0.263895	0.52399	-0.712758	2.0339	0.486328	0.902384
FBgn0008651	lbl	ladybird late	-1.84993	1.22277	0.0352648	0.192603	-1.47887	1.19613	0.0270223	0.115948	0.454598	0.304586	0.66065	0.959131
FBgn0010014	CanB	Calcineurin B	-1.09253	1.42741	0.17154	0.48777	3.36036	3.90317	5.92232e-09	5.42183e-07	4.54538	4.04935	6.02792e-05	0.00323911
FBgn0010015	CanA1	Calcineurin A1	5.69117	1.87912	1.67708e-08	2.27962e-06	NA	NA	NA	NA	-6.5718	2.06332	1.59319e-05	0.00137978
FBgn0010019	Cyp4g1	Cytochrome P450-4g1	-2.98385	-0.0449248	0.0193647	0.127865	-0.181423	0.199764	1	1	2.91646	-0.207457	0.0500674	0.291938
FBgn0010038	GstD2	Glutathione S transferase D2	0.040643	0.266976	1	1	-5.38412	-0.394196	0.000564468	0.00620907	-5.06018	-0.419748	0.0236191	0.178413
FBgn0010039	GstD3	Glutathione S transferase D3	-0.45208	4.63819	0.564892	0.839959	-2.45302	4.1795	4.77174e-05	0.000898833	-2.00602	3.67279	0.0495152	0.289929
FBgn0010040	GstD4	Glutathione S transferase D4	2.80273	0.337386	0.00615876	0.0582941	NA	NA	NA	NA	-6.31458	0.334907	0.000975796	0.0221128
FBgn0010041	GstD5	Glutathione S transferase D5	6.59754	3.05034	2.84361e-11	1.36333e-08	NA	NA	NA	NA	-9.54727	3.23316	5.70609e-08	5.31237e-05
FBgn0010042	GstD6	Glutathione S transferase D6	5.71316	-0.189354	0.000271777	0.00577434	NA	NA	NA	NA	-5.67117	-0.0689987	0.00548861	0.0693652
FBgn0010043	GstD7	Glutathione S transferase D7	0.923588	-0.0395499	0.452972	0.779137	-4.4877	-0.866749	0.0120082	0.0633833	-5.06018	-0.419748	0.0236191	0.178413
FBgn0010051	Itpr	Inositol 1,4,5,-trisphosphate receptor	-1.83533	4.45473	0.019688	0.12938	-1.44703	4.5066	0.0115424	0.0620987	0.431787	3.36352	0.661281	0.959133
FBgn0010053	Jheh1	Juvenile hormone epoxide hydrolase 1	-1.64932	2.6441	0.0611138	0.265316	-3.3827	2.37952	5.60004e-07	2.29551e-05	-1.77399	0.996528	0.113096	0.465661
FBgn0010078	RpL23	Ribosomal protein L23	0.240899	11.3263	0.72228	0.918742	0.229828	11.3077	0.652875	0.845465	0.0216948	11.4473	0.982151	1
FBgn0010097	gammaTub37C	gamma-Tubulin at 37C	-0.554458	2.95511	0.482654	0.797553	-0.0600451	3.10142	0.942311	0.991718	0.527263	2.85133	0.601376	0.942958
FBgn0010100	mAcon1	Mitochondrial aconitase 1	-0.578183	7.93876	0.448694	0.77551	-0.312022	8.01754	0.573692	0.79282	0.275179	7.7078	0.776899	0.988201
FBgn0010105	comm	commissureless	-2.41366	3.16226	0.00300357	0.034974	0.409179	3.90797	0.444053	0.694778	2.90587	3.3678	0.00562244	0.0701048
FBgn0010109	dpn	deadpan	-0.73108	7.02725	0.338488	0.691683	-1.13344	6.89763	0.0416063	0.158062	-0.376831	6.3657	0.698268	0.970159
FBgn0010113	hdc	headcase	-1.19619	8.64629	0.117965	0.393467	0.848065	9.45466	0.105735	0.297924	2.07101	9.20971	0.0394255	0.25668
FBgn0010114	hig	hikaru genki	-0.131076	7.46991	0.877192	0.97705	-2.47212	6.88991	2.54435e-05	0.000536186	-2.30893	6.63673	0.0230218	0.178413
FBgn0010173	RpA-70	Replication Protein A 70	0.0531065	8.20234	0.9232	0.990665	-0.581096	7.9452	0.290864	0.555041	-0.613418	7.93674	0.527986	0.918599
FBgn0010194	Wnt5	Wnt oncogene analog 5	-0.0279056	6.67449	0.989537	1	-0.365629	6.52637	0.509553	0.748928	-0.314804	6.49224	0.746305	0.981507
FBgn0010197	NA	NA	NA	NA	NA	NA	2.75452	-0.110222	0.00129844	0.011936	5.66776	0.0541311	0.00447408	0.0604407
FBgn0010198	RpS15Aa	Ribosomal protein S15Aa	-0.0324492	10.6541	0.983689	1	0.0629987	10.682	0.892064	0.968288	0.123789	10.6756	0.898272	1
FBgn0010213	Sod2	Superoxide dismutase 2 (Mn)	0.805573	6.99404	0.256955	0.605436	0.581685	6.85473	0.266587	0.527179	-0.198925	7.27968	0.837761	0.996735
FBgn0010215	alpha-Cat	alpha Catenin	-0.24921	6.14442	0.754166	0.932553	1.40703	7.00151	0.00788341	0.0468599	1.66844	7.03645	0.0935719	0.414985
FBgn0010217	ATPsynbeta	ATP synthase, beta subunit	0.159521	10.0529	0.807935	0.954261	-0.119739	9.91873	0.836575	0.946677	-0.252523	9.99706	0.794267	0.990206
FBgn0010220	Dbp45A	DEAD box protein 45A	-0.123272	5.74081	0.888737	0.981156	-0.642636	5.53657	0.247201	0.505582	-0.48847	5.42211	0.618881	0.948079
FBgn0010222	Nmdmc	NAD-dependent methylenetetrahydrofolate dehydrogenase	-0.0860243	6.95666	0.926084	0.991267	-1.22426	6.57344	0.0283385	0.119937	-1.13109	6.42335	0.249079	0.694502
FBgn0010223	Galphaf	G protein alpha f subunit	-5.24856	-0.0590833	0.00333072	0.037363	0.1932	0.337404	0.905931	0.975369	5.43784	-0.0817447	0.0067964	0.0784394
FBgn0010225	Gel	Gelsolin	-0.718586	5.10439	0.349946	0.701483	0.0472166	5.3704	0.919156	0.981342	0.811969	5.08581	0.408059	0.853698
FBgn0010226	GstS1	Glutathione S transferase S1	0.875448	5.71193	0.220464	0.557581	0.0219252	5.2695	0.956619	0.998007	-0.839952	5.77349	0.39135	0.839181
FBgn0010228	HmgZ	HMG protein Z	-1.18342	8.81957	0.121903	0.40355	1.07283	9.76021	0.0412653	0.157301	2.2825	9.5697	0.0242446	0.182138
FBgn0010235	Klc	Kinesin light chain	0.741183	6.79117	0.296476	0.651517	1.09177	6.98194	0.0384035	0.14987	0.380629	7.34603	0.695134	0.968333
FBgn0010238	Lac	Lachesin	1.12829	7.9795	0.11431	0.38846	0.930828	7.84506	0.076455	0.239329	-0.169674	8.41303	0.86109	0.998142
FBgn0010240	Lcch3	Ligand-gated chloride channel homolog 3	0.942343	4.58805	0.191312	0.518838	0.929545	4.56246	0.0816982	0.250271	0.0099126	5.03059	0.994767	1
FBgn0010241	Mdr50	Multi drug resistance 50	1.3143	1.87881	0.0930029	0.344296	-0.730905	0.991941	0.296311	0.559948	-2.00462	1.81012	0.0695371	0.352801
FBgn0010246	Myo61F	Myosin 61F	-1.43334	5.08509	0.0665027	0.28043	-1.78956	4.9936	0.0018817	0.0159806	-0.335285	3.92981	0.733344	0.977877
FBgn0010247	Parp	Poly-(ADP-ribose) polymerase	-0.369187	6.67959	0.633591	0.87454	-0.544134	6.60386	0.324315	0.591294	-0.160032	6.35882	0.870003	0.99863
FBgn0010258	Rbp4	RNA-binding protein 4	-0.787748	0.520924	0.596299	0.855966	2.5027	1.99332	4.49792e-05	0.000858756	3.20081	2.11527	0.00992069	0.103042
FBgn0010263	Rbp9	RNA-binding protein 9	0.208011	3.01925	0.76908	0.938432	0.451093	3.10802	0.416609	0.674363	0.27612	3.24875	0.791984	0.990206
FBgn0010265	RpS13	Ribosomal protein S13	0.0700295	11.1544	0.904462	0.986119	-0.0895028	11.0728	0.88083	0.96432	-0.130384	11.1057	0.892828	1
FBgn0010269	Dsor1	Downstream of raf1	-0.0360983	5.22165	0.983039	1	0.659958	5.53715	0.211041	0.460242	0.735866	5.58388	0.451898	0.882844
FBgn0010278	Ssrp	Structure specific recognition protein	0.6363	9.38393	0.367092	0.715999	-0.45502	8.8854	0.408419	0.668469	-1.06536	9.25392	0.276087	0.72712
FBgn0010280	Taf4	TBP-associated factor 4	-0.678762	7.67245	0.372924	0.71942	-0.618266	7.6765	0.261313	0.520424	0.0876838	7.26806	0.928468	1
FBgn0010282	TfIIFalpha	Transcription factor IIFalpha	-0.0142701	6.89636	0.997029	1	-0.00957582	6.88332	1	1	0.0296157	6.87643	0.976517	1
FBgn0010287	Trf	TBP-related factor	-0.870224	4.86754	0.257508	0.605963	-0.641763	4.91818	0.24912	0.507234	0.278842	4.4337	0.775903	0.988201
FBgn0010288	Uch	Ubiquitin carboxy-terminal hydrolase	0.0263034	7.3805	0.952536	0.999678	0.137381	7.41507	0.783828	0.918923	0.140296	7.44108	0.885468	1
FBgn0010292	bys	by S6	-0.624727	6.74979	0.413727	0.751347	-1.34038	6.53816	0.016769	0.0816802	-0.680571	6.02867	0.486143	0.902384
FBgn0010295	NA	NA	NA	NA	NA	NA	3.898	-0.504593	0.000367345	0.00439751	5.3437	-0.141896	0.00850243	0.0913357
FBgn0010300	brat	brain tumor	0.240055	7.56742	0.723713	0.919509	2.43022	8.96864	6.83509e-06	0.00018005	2.20465	9.17301	0.0290804	0.210555
FBgn0010303	hep	hemipterous	-1.02084	5.52849	0.184078	0.506865	-0.137932	5.80329	0.813611	0.933504	0.907773	5.36048	0.354266	0.807513
FBgn0010309	pigeon	pigeon	0.475454	5.20017	0.502436	0.811057	0.828781	5.37276	0.117616	0.318009	0.378169	5.63634	0.700806	0.971022
FBgn0010313	corto	corto	-0.554251	7.35149	0.468325	0.790677	-0.41985	7.3818	0.446905	0.696842	0.15292	7.06659	0.875281	1
FBgn0010314	Cks30A	Cyclin-dependent kinase subunit 30A	-0.804245	6.91452	0.291282	0.64686	-0.921502	6.86328	0.0959648	0.280657	-0.105769	6.32919	0.914261	1
FBgn0010315	CycD	Cyclin D	-0.788028	5.50046	0.303022	0.657808	-0.938884	5.43993	0.0917208	0.271372	-0.128297	4.91869	0.89843	1
FBgn0010316	dap	dacapo	0.549364	4.80096	0.440052	0.770024	1.62434	5.43627	0.00240459	0.0192799	1.08429	5.71568	0.271791	0.721419
FBgn0010317	CycJ	Cyclin J	-4.30765	-0.541571	0.0402223	0.205054	0.0814316	-0.351141	1	1	4.47317	-0.568887	0.0434368	0.263308
FBgn0010328	woc	without children	-0.88078	8.55627	0.247115	0.591735	-0.098114	8.81425	0.86837	0.958477	0.803719	8.4313	0.40939	0.853698
FBgn0010329	Tbh	Tyramine beta hydroxylase	2.20402	1.58939	0.00593634	0.0565285	2.04585	1.46652	0.000942343	0.00937224	-0.160365	2.32919	0.87665	1
FBgn0010333	Rac1	Rac1	-0.72638	6.79676	0.341477	0.693328	0.0546048	7.07299	0.905357	0.975302	0.805793	6.76951	0.409427	0.853698
FBgn0010339	128up	upstream of RpIII128	0.419633	6.75568	0.548063	0.833006	-0.163754	6.47957	0.775106	0.914927	-0.560956	6.70594	0.564229	0.933497
FBgn0010340	140up	upstream of RpII140	-0.195444	4.36718	0.819306	0.957734	0.298021	4.55505	0.571494	0.791152	0.497209	4.49275	0.61754	0.948079
FBgn0010341	Cdc42	Cdc42	-0.313716	7.36898	0.687737	0.900995	0.017453	7.48902	0.960508	0.99887	0.350647	7.34671	0.718275	0.975526
FBgn0010342	Map60	Microtubule-associated protein 60	-0.388331	7.67619	0.614985	0.865201	0.343346	7.97251	0.507446	0.748042	0.752759	7.84948	0.439708	0.876963
FBgn0010348	Arf79F	ADP ribosylation factor at 79F	0.059502	8.70508	0.916107	0.989514	0.273103	8.78861	0.595523	0.807686	0.239553	8.83996	0.804806	0.991132
FBgn0010350	Cds	CDP-diacylglycerol synthase	0.697863	4.60443	0.331073	0.6852	-0.213962	4.16518	0.705301	0.874696	-0.862568	4.57201	0.383322	0.833571
FBgn0010352	Nc73EF	Neural conserved at 73EF	-0.75774	7.73799	0.319776	0.67422	-0.612825	7.76874	0.265442	0.525474	0.165635	7.32163	0.864931	0.998572
FBgn0010355	Taf1	TBP-associated factor 1	-0.497868	7.21293	0.515876	0.818257	0.0238288	7.40121	0.951063	0.995379	0.543758	7.18248	0.576141	0.933497
FBgn0010356	Taf5	TBP-associated factor 5	0.283133	5.90465	0.681294	0.898532	-0.23497	5.6672	0.677015	0.859267	-0.487373	5.81727	0.616965	0.948079
FBgn0010379	Akt1	Akt1	-0.248935	6.68325	0.753857	0.932355	0.266733	6.88946	0.605189	0.813304	0.543867	6.80741	0.576445	0.933497
FBgn0010380	AP-1-2beta	Adaptor Protein complex 1/2, beta subunit	-0.0716168	7.57011	0.941636	0.996018	-0.789273	7.29765	0.15243	0.374916	-0.680255	7.20189	0.484687	0.902187
FBgn0010382	CycE	Cyclin E	-1.10881	7.17555	0.147415	0.447407	-1.08369	7.1659	0.0509214	0.182114	0.0400006	6.4501	0.968444	1
FBgn0010387	Acbp2	Acyl-CoA binding protein 2	8.08417	1.65992	1.19378e-09	2.48374e-07	5.31304	-0.645147	0.000216039	0.00295341	-3.09507	1.99483	0.00593953	0.0727592
FBgn0010389	htl	heartless	-2.33638	1.44841	0.0193259	0.127865	-0.990715	1.59553	0.140659	0.357768	1.39354	0.702533	0.273189	0.722896
FBgn0010391	SrpRalpha	Signal recognition particle receptor alpha	0.345855	7.56259	0.617594	0.866299	-0.182907	7.31524	0.74704	0.901047	-0.51281	7.49348	0.597647	0.940808
FBgn0010395	Itgbn	Integrin betanu subunit	-0.42848	1.37395	0.597399	0.856746	-0.277937	1.36159	0.667471	0.854145	0.246094	1.19218	0.791451	0.990206
FBgn0010397	LamC	Lamin C	0.262851	1.83436	0.700309	0.9091	0.0349214	1.70355	0.911593	0.977776	-0.232907	1.87559	0.806498	0.991132
FBgn0010398	Lrr47	Leucine-rich repeat 47	0.356669	4.10068	0.619467	0.866998	-0.871922	3.61573	0.127431	0.334888	-1.18232	3.80407	0.233633	0.677081
FBgn0010399	Nmdar1	NMDA receptor 1	2.36521	3.61392	0.00169514	0.0229224	0.639833	2.47322	0.256275	0.513884	-1.68527	3.86893	0.094428	0.416514
FBgn0010401	Os-C	Os-C	-1.81095	-0.591442	0.187051	0.512195	-0.246016	-0.629961	0.84101	0.948474	1.5058	-0.791304	0.480795	0.898833
FBgn0010406	RNaseX25	Ribonuclease X25	0.123397	5.0559	0.851825	0.968394	-0.231278	4.8921	0.683487	0.861697	-0.319358	4.95328	0.744127	0.980596
FBgn0010407	Ror	Ror	-0.32814	5.77939	0.676318	0.896391	0.973031	6.38996	0.0650102	0.214822	1.32146	6.37141	0.180555	0.603884
FBgn0010408	RpS9	Ribosomal protein S9	-0.0161775	11.2515	0.998634	1	0.373477	11.4172	0.470891	0.71897	0.416909	11.4441	0.667057	0.961105
FBgn0010409	RpL18A	Ribosomal protein L18A	0.342432	11.2083	0.620145	0.866998	0.149252	11.1031	0.765764	0.912203	-0.167359	11.2893	0.862707	0.998572
FBgn0010411	RpS18	Ribosomal protein S18	0.218606	11.4161	0.745441	0.928392	0.431863	11.5054	0.405732	0.666121	0.244112	11.6401	0.800919	0.990206
FBgn0010412	RpS19a	Ribosomal protein S19a	0.189894	11.1171	0.775613	0.940966	0.210193	11.1124	0.679802	0.860603	0.0499121	11.2229	0.958898	1
FBgn0010414	SerT	Serotonin transporter	5.24125	-0.44482	0.00173576	0.0229224	NA	NA	NA	NA	-1.37142	-0.0459386	0.452853	0.882844
FBgn0010415	Sdc	Syndecan	-0.135724	6.57339	0.873323	0.975203	0.642607	6.92515	0.220248	0.471075	0.794134	6.92804	0.415908	0.860919
FBgn0010416	TH1	TH1	-0.441288	6.44681	0.566759	0.840232	-0.562382	6.38879	0.308443	0.573383	-0.0906067	6.11502	0.926748	1
FBgn0010417	Taf6	TBP-associated factor 6	-0.00321046	6.00141	0.985668	1	0.189016	6.0706	0.711482	0.878272	0.215006	6.09349	0.826486	0.994203
FBgn0010421	TfIIFbeta	Transcription factor TFIIFbeta	-0.359172	4.69283	0.651273	0.884323	0.683903	5.14668	0.196042	0.440209	1.05293	5.06661	0.286186	0.740966
FBgn0010422	TfIIS	RNA polymerase II elongation factor	-0.245696	6.99941	0.757274	0.93319	-0.0911287	7.04621	0.879276	0.963374	0.193687	6.93168	0.842639	0.996735
FBgn0010431	NA	NA	NA	NA	NA	NA	1.1799	-0.958891	0.331176	0.597272	1.60873	-0.736458	0.34197	0.796968
FBgn0010433	ato	atonal	2.8892	4.61518	0.000137262	0.00362971	1.89814	3.82184	0.000566869	0.00620907	-1.03386	5.16742	0.293496	0.748618
FBgn0010434	cora	coracle	0.279345	7.44254	0.683716	0.899275	-0.0794946	7.26714	0.896467	0.971158	-0.33463	7.41114	0.730315	0.977877
FBgn0010435	emp	epithelial membrane protein	-0.17331	3.61901	0.840137	0.964819	-0.547947	3.46172	0.340253	0.603795	-0.370706	3.33209	0.711866	0.97324
FBgn0010438	mtSSB	mitochondrial single stranded DNA-binding protein	0.0561724	6.968	0.920166	0.990561	-0.53276	6.72445	0.334344	0.599299	-0.564257	6.71637	0.562033	0.933497
FBgn0010441	pll	pelle	-0.425809	3.60581	0.597176	0.856537	-1.62908	3.26092	0.00584344	0.0376387	-1.15521	2.88111	0.260824	0.708664
FBgn0010452	trn	tartan	0.17005	5.41847	0.80032	0.951578	1.38817	6.08408	0.00894063	0.0515262	1.24367	6.23994	0.206444	0.64227
FBgn0010453	Wnt4	Wnt oncogene analog 4	0.00917547	3.79855	0.977922	1	2.58542	5.40146	2.38426e-06	7.6827e-05	2.61813	5.57608	0.0113092	0.110442
FBgn0010470	Fkbp14	FK506-binding protein 14	0.700071	3.4798	0.339944	0.69238	1.42605	3.89123	0.0086954	0.0504514	0.721699	4.21656	0.464764	0.891389
FBgn0010473	tutl	turtle	0.0994914	4.95361	0.875698	0.97657	1.7217	5.8743	0.00127653	0.0117636	1.63426	6.02135	0.100907	0.434256
FBgn0010482	l(2)01289	lethal (2) 01289	4.91785	4.49546	2.95841e-09	5.26168e-07	-6.3902	0.299874	3.94517e-06	0.000116571	-10.992	4.64577	5.47991e-10	3.06108e-06
FBgn0010488	NAT1	NAT1	-0.494947	8.8913	0.517405	0.818729	-0.319191	8.94075	0.564261	0.787778	0.190805	8.66839	0.843965	0.996735
FBgn0010497	dmGlut	Dietary and metabolic glutamate transporter	1.9373	1.5119	0.0191319	0.127089	2.77507	2.06824	6.51465e-06	0.000174489	0.811033	2.65224	0.409623	0.853948
FBgn0010501	Dcp-1	Death caspase-1	-0.540043	5.57692	0.483995	0.798382	-0.55412	5.55391	0.316988	0.583845	0.00365575	5.23154	1	1
FBgn0010504	kermit	kermit	-0.029606	4.83591	0.989415	1	0.300251	4.96541	0.567359	0.789932	0.322769	4.97299	0.742326	0.980535
FBgn0010516	wal	walrus	0.450632	6.85854	0.520158	0.82104	-0.36074	6.49028	0.515702	0.753381	-0.780543	6.74016	0.423637	0.864768
FBgn0010520	Bka	Bekka	0.792206	5.22692	0.267765	0.619265	-0.446758	4.64854	0.427772	0.682248	-1.20844	5.12222	0.220393	0.662246
FBgn0010531	Ccs	Copper chaperone for superoxide dismutase	0.00700566	4.10307	0.97526	1	-0.418493	3.91728	0.463932	0.712942	-0.395769	3.90341	0.689622	0.967925
FBgn0010548	Aldh-III	Aldehyde dehydrogenase type III	-0.586817	5.64275	0.445221	0.774007	-0.0105334	5.8426	1	1	0.606026	5.58721	0.536237	0.922402
FBgn0010549	l(2)03659	lethal (2) 03659	-0.284129	6.10739	0.718197	0.917465	-2.69952	5.56083	6.6942e-06	0.000177869	-2.41054	5.16522	0.0185507	0.152991
FBgn0010551	Phb2	Prohibitin 2	-0.440974	8.68481	0.56543	0.839959	-1.23393	8.43617	0.0266327	0.114672	-0.760589	8.06166	0.434722	0.873032
FBgn0010583	dock	dreadlocks	-0.549941	6.30259	0.474641	0.793824	0.896031	6.94714	0.0884526	0.263921	1.46602	6.85686	0.138729	0.516798
FBgn0010590	Prosbeta1	Proteasome beta1 subunit	1.38997	7.89016	0.0528953	0.245074	0.592553	7.39927	0.257343	0.515386	-0.760936	8.16363	0.4345	0.873032
FBgn0010591	Sply	Sphingosine-1-phosphate lyase	-0.504902	5.09289	0.517279	0.818729	-1.62555	4.77653	0.00447365	0.030795	-1.09529	4.32158	0.268023	0.716815
FBgn0010602	lwr	lesswright	-0.0424292	8.67095	0.973011	1	0.0111512	8.67959	0.969602	1	0.0840812	8.66539	0.931025	1
FBgn0010607	l(2)05714	lethal (2) 05714	0.34162	6.63343	0.622673	0.867719	0.0942082	6.50366	0.847641	0.949998	-0.211788	6.69499	0.827814	0.994203
FBgn0010611	Hmgs	HMG Coenzyme A synthase	0.274859	5.77891	0.689717	0.901982	-1.28278	5.2213	0.0226667	0.102206	-1.52136	5.34302	0.125602	0.49742
FBgn0010612	ATPsynG	ATP synthase, subunit G	1.19633	7.86653	0.0944971	0.34792	0.506087	7.45472	0.332314	0.597491	-0.650319	8.11499	0.503562	0.908865
FBgn0010620	CG10939		-0.24234	5.61455	0.763003	0.935363	-1.88701	5.15513	0.00106883	0.0101945	-1.6346	4.85919	0.101264	0.435292
FBgn0010621	CCT5	Chaperonin containing TCP1 subunit 5	-0.190036	9.84626	0.813741	0.955627	-0.454637	9.73326	0.408576	0.668628	-0.235919	9.59494	0.80753	0.991132
FBgn0010622	DCTN3-p24	Dynactin 3, p24 subunit	-0.180142	4.83623	0.826327	0.959009	0.524012	5.13697	0.320194	0.58704	0.74727	5.12347	0.445448	0.878406
FBgn0010638	Sec61beta	Sec61 beta subunit	0.876191	7.3238	0.218034	0.555257	0.619451	7.1665	0.236791	0.491312	-0.224324	7.62622	0.817106	0.993115
FBgn0010651	MFS14	Major Facilitator Superfamily Transporter 14	-0.951804	2.54728	0.231775	0.571136	-0.141416	2.76773	0.819373	0.936894	0.854634	2.37941	0.407839	0.853698
FBgn0010660	Nup214	Nucleoporin 214kD	0.570412	8.27343	0.417863	0.754179	-0.901126	7.66858	0.102767	0.292882	-1.45531	7.99704	0.140504	0.520806
FBgn0010741	Pfdn2	Prefoldin 2	0.337726	7.51545	0.625366	0.869708	-0.38661	7.19491	0.484386	0.731339	-0.69119	7.36913	0.477602	0.897249
FBgn0010747	Srp54k	Signal recognition particle 54k	0.131366	7.15512	0.838658	0.96412	-0.638974	6.84419	0.246411	0.504244	-0.736674	6.88242	0.449688	0.882844
FBgn0010750	atms	antimeros	-0.155849	7.21319	0.85119	0.968335	-0.169123	7.19323	0.766455	0.912416	0.0146466	7.10931	0.988773	1
FBgn0010762	simj	simjang	-0.829459	7.07236	0.276129	0.627888	-0.410466	7.194	0.457547	0.70685	0.432029	6.75898	0.656711	0.957716
FBgn0010768	sqz	squeeze	-1.64205	5.64475	0.0361074	0.195267	-0.62318	5.88392	0.26051	0.519227	1.03574	5.09905	0.295001	0.75057
FBgn0010770	ppan	peter pan	-0.316235	6.16018	0.687651	0.900989	-1.0853	5.90114	0.0515705	0.183964	-0.731939	5.62363	0.453859	0.882844
FBgn0010772	Xe7	Xe7	-0.595568	6.66361	0.436204	0.767492	0.451394	7.08421	0.386862	0.648291	1.07349	6.90669	0.273588	0.723408
FBgn0010774	Ref1	RNA and export factor binding protein 1	0.342673	8.52926	0.620236	0.866998	0.487885	8.58749	0.349043	0.613081	0.164637	8.77789	0.86518	0.998572
FBgn0010786	l(3)02640	lethal (3) 02640	-0.523657	6.24863	0.495682	0.806604	-0.983731	6.09323	0.076977	0.240569	-0.453689	5.69197	0.642717	0.954318
FBgn0010803	TrpRS	Tryptophanyl-tRNA synthetase	-0.636375	6.57894	0.405454	0.746774	-1.20982	6.40176	0.0302361	0.125309	-0.536082	5.91494	0.582518	0.934354
FBgn0010808	Chchd3	Coiled-coil-helix-coiled-coil-helix domain containing 3	0.613804	6.42607	0.385644	0.731481	-0.0779691	6.08389	0.900122	0.973195	-0.657783	6.42261	0.499835	0.907802
FBgn0010812	unc-45	uncoordinated 45	0.343534	5.71125	0.623796	0.868291	-0.32933	5.40798	0.558049	0.782824	-0.661288	5.58913	0.498129	0.907689
FBgn0010825	Gug	Grunge	-0.789283	7.43696	0.299662	0.654456	0.0970015	7.7491	0.842373	0.948665	0.904825	7.43727	0.353963	0.807475
FBgn0010830	l(3)04053	lethal (3) 04053	-0.127135	5.10674	0.884951	0.980244	-0.343951	5.0063	0.538424	0.770423	-0.18717	4.92743	0.849137	0.996735
FBgn0010877	l(3)05822	lethal (3) 05822	-0.243743	6.25647	0.759725	0.934362	-0.926545	6.0125	0.0956123	0.280067	-0.655688	5.7993	0.5026	0.90829
FBgn0010894	sinu	sinuous	-0.55642	3.63558	0.484248	0.798655	-0.170608	3.7464	0.774719	0.914927	0.375263	3.47743	0.709665	0.973197
FBgn0010905	Spn	Spinophilin	0.293399	6.50624	0.670706	0.894735	0.98064	6.85927	0.0626013	0.209402	0.703792	7.04415	0.469954	0.894129
FBgn0010909	msn	misshapen	-0.479658	7.40061	0.531226	0.827143	0.0891954	7.61096	0.853894	0.951716	0.592775	7.41441	0.542062	0.926476
FBgn0010926	l(3)07882	lethal (3) 07882	-0.513336	6.98613	0.502636	0.811057	-2.09377	6.59737	0.000288254	0.00367105	-1.53922	6.07708	0.120567	0.484557
FBgn0011016	SsRbeta	Signal sequence receptor beta	-0.32364	6.65393	0.678132	0.897368	0.716135	7.11702	0.172117	0.405565	1.05977	7.05764	0.27934	0.73052
FBgn0011020	Sas-4	Spindle assembly abnormal 4	-0.264991	6.00863	0.738473	0.924995	-0.827828	5.80276	0.135192	0.348157	-0.529492	5.5865	0.587449	0.93491
FBgn0011202	dia	diaphanous	-1.93965	5.59347	0.0143159	0.103043	-1.35509	5.68872	0.0162045	0.0797655	0.609868	4.52393	0.536252	0.922402
FBgn0011204	cue	cueball	0.518553	5.50011	0.464758	0.788324	-0.352854	5.10126	0.529826	0.763853	-0.847599	5.39575	0.386989	0.835608
FBgn0011205	fbl	fumble	-0.799723	5.49882	0.296359	0.651517	-1.26204	5.35695	0.0249267	0.11026	-0.427511	4.77656	0.664951	0.959692
FBgn0011206	bol	boule	-0.0336699	2.50088	1	1	0.0989634	2.51823	0.868861	0.958774	0.176297	2.52953	0.878051	1
FBgn0011207	pelo	pelota	-0.0710487	6.08496	0.944175	0.996018	-0.810088	5.80634	0.144528	0.362993	-0.726657	5.70915	0.456454	0.8851
FBgn0011211	blw	bellwether	0.394127	10.2708	0.570695	0.841767	-0.207518	9.98732	0.711517	0.878272	-0.571882	10.2021	0.555722	0.932737
FBgn0011217	eff	effete	0.0631707	8.42914	0.912166	0.987989	0.565826	8.6568	0.27844	0.540006	0.520492	8.72866	0.591851	0.936965
FBgn0011224	heph	hephaestus	-0.873603	7.83927	0.25134	0.597183	-1.00882	7.78691	0.0684125	0.222421	-0.124497	7.19905	0.898207	1
FBgn0011225	jar	jaguar	1.26987	6.6165	0.0768454	0.307457	1.17338	6.53906	0.0263433	0.114217	-0.0843109	7.14281	0.931248	1
FBgn0011227	ox	oxen	0.932311	5.54387	0.193155	0.521673	0.453949	5.26621	0.387613	0.64916	-0.441879	5.76821	0.650187	0.956799
FBgn0011230	poe	purity of essence	0.873614	8.7688	0.218879	0.555995	-0.39085	8.15927	0.478791	0.726432	-1.24143	8.68793	0.206158	0.64172
FBgn0011232	scat	scattered	-1.03022	5.0346	0.181052	0.502888	-0.872073	5.05844	0.118468	0.318989	0.185583	4.43697	0.854077	0.996735
FBgn0011236	ken	ken and barbie	-0.0148676	6.38413	0.998023	1	-2.25312	5.77926	0.000115936	0.00181606	-2.19259	5.63126	0.0305406	0.217761
FBgn0011259	Sema1a	Semaphorin 1a	-0.116406	5.94735	0.894046	0.981662	1.00927	6.4974	0.0556746	0.194105	1.13699	6.54465	0.247074	0.692582
FBgn0011260	Sema2a	Semaphorin 2a	-0.663234	6.94234	0.384698	0.730921	0.214692	7.26947	0.674754	0.857863	0.895776	7.02504	0.359248	0.812452
FBgn0011272	RpL13	Ribosomal protein L13	0.0642883	11.3901	0.910711	0.987693	-0.0974333	11.308	0.869142	0.958774	-0.130666	11.3386	0.892593	1
FBgn0011273	Acam	Androcam	-4.94259	-0.235508	0.00905449	0.0759269	-3.41149	-0.400365	0.00612949	0.0383746	NA	NA	NA	NA
FBgn0011274	Dif	Dorsal-related immunity factor	-0.267961	3.05404	0.767928	0.937965	-0.179423	3.0569	0.77641	0.914927	0.0873344	2.92465	0.954172	1
FBgn0011276	HLH3B	Helix loop helix protein 3B	-2.07804	0.543857	0.044751	0.2182	-0.418237	0.749543	0.638944	0.835738	1.77123	0.220391	0.130543	0.501177
FBgn0011277	HLH4C	Helix loop helix protein 4C	2.34346	0.346053	0.0131924	0.0963391	0.0292065	-0.646749	1	1	-2.37	0.488758	0.0456128	0.272944
FBgn0011279	Obp69a	Odorant-binding protein 69a	2.72395	1.45029	0.00143948	0.0201692	-0.297446	-0.0923905	0.906205	0.975369	-2.92602	1.56326	0.0113744	0.110962
FBgn0011282	Obp84a	Odorant-binding protein 84a	-1.12889	1.51642	0.176147	0.494422	-0.476293	1.62479	0.479937	0.727625	0.759218	1.17082	0.444331	0.877665
FBgn0011284	RpS4	Ribosomal protein S4	-0.0223852	11.5554	0.994628	1	-0.0427828	11.5328	0.950118	0.994925	0.00617658	11.5237	0.994943	1
FBgn0011286	RyR	Ryanodine receptor	0.0755482	0.110647	0.844328	0.966913	1.03024	0.346381	0.131163	0.340848	0.947892	0.599157	0.56267	0.933497
FBgn0011288	Snap25	Synaptosomal-associated protein 25kDa	1.53734	7.62657	0.032832	0.182479	-1.36206	6.32083	0.0152616	0.0763013	-2.86875	7.46501	0.00569692	0.0708753
FBgn0011289	TfIIA-L	Transcription factor IIA L	0.46307	7.37193	0.508599	0.81469	-0.58902	6.91696	0.285299	0.548525	-1.01283	7.17808	0.30063	0.756933
FBgn0011290	Taf12	TBP-associated factor 12	-0.156304	5.86619	0.851792	0.968394	0.506808	6.15263	0.333608	0.598837	0.678672	6.13461	0.487147	0.903244
FBgn0011291	Taf11	TBP-associated factor 11	0.471421	5.64034	0.50421	0.812498	0.00617502	5.40762	0.980249	1	-0.428671	5.67103	0.660799	0.959133
FBgn0011296	NA	NA	NA	NA	NA	NA	1.45605	-0.39182	0.169355	0.402003	4.87854	-0.38869	0.0236191	0.178413
FBgn0011297	Alg3	ALG3, alpha-1,3- mannosyltransferase	-0.663498	7.03121	0.384818	0.730921	-1.04236	6.90597	0.0603115	0.204691	-0.352721	6.43202	0.716848	0.975116
FBgn0011300	babo	baboon	-0.598054	6.33829	0.433959	0.765765	-0.357815	6.40611	0.519202	0.755565	0.257339	6.08043	0.792896	0.990206
FBgn0011305	Rsf1	Repressor splicing factor 1	-0.152909	7.07752	0.853869	0.969308	0.859269	7.55773	0.101818	0.291293	1.04846	7.57749	0.284085	0.738231
FBgn0011327	Uch-L5	Ubiquitin carboxy-terminal hydrolase L5	-0.84975	7.07523	0.264953	0.61552	0.223323	7.46504	0.662855	0.851262	1.10414	7.16072	0.260123	0.707695
FBgn0011335	vers	versatile	0.535839	5.18982	0.449239	0.776086	0.503447	5.15924	0.340809	0.604109	-0.00208522	5.4497	0.998047	1
FBgn0011336	Stt3B	Catalytic subunit 3B of the oligosaccharyltransferase complex	-0.155749	7.2522	0.850903	0.968335	0.263298	7.42163	0.609187	0.816709	0.443546	7.37927	0.648025	0.956752
FBgn0011361	ND-ACP	NADH dehydrogenase (ubiquinone) acyl carrier protein	0.364235	7.25887	0.59977	0.857237	0.446142	7.28246	0.391927	0.653446	0.0985218	7.48067	0.919671	1
FBgn0011455	ND-SGDH	NADH dehydrogenase (ubiquinone) SGDH subunit	0.144671	7.06581	0.824408	0.958872	-0.0642894	6.95887	0.919379	0.981342	-0.190017	7.0281	0.844999	0.996735
FBgn0011474	PR-Set7	PR/SET domain containing protein 7	-1.30073	6.91818	0.0908759	0.339806	-1.47554	6.86278	0.00868301	0.0504256	-0.143527	5.95311	0.883453	1
FBgn0011476	l(3)neo43	lethal (3) neo43	0.65346	3.73056	0.366135	0.715466	0.397822	3.58445	0.461694	0.71048	-0.233037	3.94141	0.811379	0.991132
FBgn0011481	Ssdp	Sequence-specific single-stranded DNA-binding protein	-0.325969	7.19611	0.675641	0.896277	0.39919	7.49552	0.442666	0.693427	0.738046	7.39943	0.448832	0.881649
FBgn0011509	SrpRbeta	Signal recognition particle receptor beta	-1.35173	4.96237	0.0831605	0.318296	-1.20102	4.9773	0.0333078	0.134059	0.197991	4.1305	0.848533	0.996735
FBgn0011559	NA	NA	NA	NA	NA	NA	4.85714	-0.870609	0.0018435	0.0157056	4.47695	-0.581891	0.0608682	0.32259
FBgn0011566	Smyd3	SET and MYND domain containing, class 3	-1.57782	5.1777	0.0428893	0.213386	-0.000763653	5.63811	0.988607	1	1.61228	5.06204	0.105295	0.442737
FBgn0011569	can	cannonball	-0.47963	3.60946	0.54	0.830716	-1.78595	3.25304	0.00273066	0.021298	-1.28134	2.80751	0.207876	0.645521
FBgn0011570	cpb	capping protein beta	0.816436	6.31589	0.251785	0.597983	0.711339	6.242	0.176227	0.411357	-0.0906717	6.65825	0.926537	1
FBgn0011573	Cdc37	Cdc37	0.901455	7.41611	0.20529	0.538855	0.646935	7.25904	0.216844	0.466898	-0.225153	7.72933	0.816436	0.992732
FBgn0011576	Cyp4d2	Cytochrome P450-4d2	1.04701	4.08815	0.151116	0.452558	0.324596	3.68377	0.545249	0.774598	-0.681629	4.26057	0.49061	0.905442
FBgn0011581	Ms	Myosuppressin	1.94717	0.185322	0.0549748	0.250356	-0.732542	-0.784427	0.424038	0.679592	-2.62845	0.133609	0.0433043	0.263308
FBgn0011582	Dop1R1	Dopamine 1-like receptor 1	1.93403	3.49504	0.0094192	0.0783936	1.63342	3.26797	0.00299946	0.0227588	-0.325031	4.11658	0.745679	0.981337
FBgn0011584	Trp1	Translocation protein 1	-1.10661	6.3203	0.149199	0.449661	-0.871569	6.36938	0.115656	0.315294	0.255945	5.70278	0.7956	0.990206
FBgn0011586	e(r)	enhancer of rudimentary	0.149608	6.79594	0.819637	0.957734	0.658518	7.03192	0.208945	0.458309	0.538936	7.14511	0.579439	0.933497
FBgn0011589	Elk	Eag-like K[+] channel	3.59523	1.97133	1.77291e-05	0.000734958	2.59342	1.21714	5.4254e-05	0.00097736	-0.962644	2.63127	0.342583	0.796968
FBgn0011591	fng	fringe	-0.528762	3.80689	0.510684	0.815709	-0.550457	3.77391	0.332759	0.598003	-0.0145702	3.461	0.992136	1
FBgn0011592	fra	frazzled	-1.69945	6.6787	0.0292203	0.167383	-0.413618	7.00528	0.454344	0.703655	1.31624	6.26174	0.182358	0.606838
FBgn0011596	fzo	fuzzy onions	-4.51099	-0.455201	0.0213157	0.135107	2.83157	1.19657	1.70502e-05	0.000389435	7.32504	1.26194	4.89329e-05	0.00280348
FBgn0011603	NA	NA	NA	NA	NA	NA	1.4765	-0.867206	0.220801	0.471499	4.14324	-0.69886	0.0875794	0.398159
FBgn0011604	Iswi	Imitation SWI	-0.0167088	8.66731	0.999351	1	-0.512328	8.4635	0.351631	0.615176	-0.471803	8.42161	0.62679	0.952391
FBgn0011606	Klp3A	Kinesin-like protein at 3A	-0.982867	7.30833	0.197888	0.527844	-0.755042	7.35834	0.170725	0.40339	0.254264	6.78409	0.794103	0.990206
FBgn0011638	La	La autoantigen-like	-0.0475215	8.68128	0.967322	1	-0.967886	8.34915	0.0798732	0.246954	-0.881821	8.25182	0.365946	0.818569
FBgn0011640	lark	lark	-0.329387	7.92904	0.671685	0.895007	0.341437	8.20226	0.509612	0.748928	0.705238	8.10561	0.468679	0.894002
FBgn0011642	Zyx	Zyxin	0.0856705	5.88795	0.89067	0.981195	1.07353	6.39133	0.0420268	0.158848	1.01571	6.50416	0.300122	0.756705
FBgn0011648	Mad	Mothers against dpp	-0.429752	5.33154	0.582445	0.849213	-0.379182	5.33203	0.498664	0.74048	0.0689464	5.09629	0.947567	1
FBgn0011653	mas	masquerade	-2.23881	4.88676	0.00533539	0.0526458	-0.644964	5.21145	0.245684	0.502849	1.60291	4.24511	0.111479	0.462475
FBgn0011655	Med	Medea	-0.466	6.56884	0.544961	0.831731	0.181344	6.81412	0.721595	0.883924	0.66768	6.64389	0.493617	0.907329
FBgn0011656	Mef2	Myocyte enhancer factor 2	-1.9723	4.17395	0.0138023	0.0999824	0.0323454	4.70659	0.938286	0.988932	2.01349	4.04958	0.0487129	0.286468
FBgn0011659	Mlh1	Mlh1	-0.650659	4.97235	0.400344	0.743476	-0.659257	4.95135	0.238067	0.492949	-0.0074044	4.56087	0.99274	1
FBgn0011660	Pms2	Pms2	-0.128489	5.41972	0.881439	0.97934	-0.54674	5.24964	0.325504	0.592302	-0.408639	5.13413	0.676684	0.96541
FBgn0011661	Moe	Moesin	-0.575507	8.72395	0.450424	0.776969	-0.0149991	8.92172	0.991802	1	0.585714	8.66962	0.546594	0.928188
FBgn0011666	msi	musashi	-0.318909	8.35567	0.681806	0.898725	-0.685155	8.21452	0.213018	0.46207	-0.342395	7.9808	0.724087	0.977048
FBgn0011672	Mvl	Malvolio	-0.605737	3.70248	0.441616	0.771254	0.0872979	3.93831	0.862602	0.955917	0.705913	3.70341	0.477314	0.897132
FBgn0011674	insc	inscuteable	-1.85217	7.85036	0.01792	0.120933	-1.22298	7.96357	0.0280146	0.118912	0.660931	6.88058	0.497957	0.90763
FBgn0011676	Nos	Nitric oxide synthase	3.92451	4.19529	8.14416e-07	5.83153e-05	1.01359	1.97117	0.0801117	0.247403	-2.89481	4.45399	0.00578679	0.0713576
FBgn0011692	pav	pavarotti	-0.0795437	8.02724	0.93292	0.993751	-0.874943	7.73388	0.112926	0.310429	-0.769004	7.625	0.429824	0.86914
FBgn0011693	Pdh	Photoreceptor dehydrogenase	-0.639831	0.512183	0.735561	0.924464	0.123527	0.598301	0.956791	0.998076	0.678683	0.548712	0.735331	0.978457
FBgn0011695	EbpIII	Ejaculatory bulb protein III	1.07427	1.98976	0.173498	0.490835	-1.20188	1.08938	0.0577811	0.199307	-2.24207	1.7478	0.0387508	0.253468
FBgn0011701	repo	reversed polarity	-1.41064	1.80282	0.129198	0.415353	0.476476	2.35328	0.41126	0.670749	1.92214	2.06247	0.0839952	0.39712
FBgn0011703	RnrL	Ribonucleoside diphosphate reductase large subunit	0.300756	8.25016	0.661835	0.890658	-0.420871	7.93455	0.445309	0.695495	-0.701789	8.085	0.470713	0.89473
FBgn0011704	RnrS	Ribonucleoside diphosphate reductase small subunit	0.563704	7.72759	0.423367	0.757979	0.195587	7.53126	0.700995	0.871969	-0.348739	7.84111	0.719212	0.976377
FBgn0011705	rost	rolling stone	-4.7071	-0.355041	0.0158361	0.110035	0.449354	0.0348715	0.565672	0.788818	5.22435	-0.205729	0.0107573	0.10598
FBgn0011706	rpr	reaper	2.96425	3.78836	0.000110783	0.00314037	1.21556	2.4986	0.0307138	0.126491	-1.71271	4.14115	0.0893858	0.40353
FBgn0011708	Syx5	Syntaxin 5	-0.651674	5.55653	0.395243	0.739329	-0.651069	5.53932	0.240142	0.496326	0.0185885	5.14018	0.985454	1
FBgn0011710	2001-09-01	Septin 1	0.013483	6.67211	0.967259	1	0.551657	6.91302	0.291767	0.556194	0.568628	6.96689	0.558947	0.933497
FBgn0011715	Snr1	Snf5-related 1	0.247636	7.44758	0.716105	0.916036	0.699947	7.6623	0.181559	0.419506	0.476518	7.82511	0.62368	0.950182
FBgn0011722	Tig	Tiggrin	4.82832	3.61597	1.09322e-08	1.62904e-06	-1.69569	-0.104195	0.031852	0.129549	-6.58195	3.76531	4.571e-07	0.000158613
FBgn0011725	twin	twin	0.859342	7.16825	0.227119	0.564955	0.464504	6.94106	0.373544	0.635799	-0.378265	7.40445	0.696942	0.969362
FBgn0011726	tsr	twinstar	0.944897	9.44436	0.184093	0.506865	1.13595	9.54612	0.0308459	0.126847	0.222731	10.0012	0.818125	0.993375
FBgn0011737	Wee1	Wee1 kinase	-0.564977	6.101	0.462619	0.785904	-0.517524	6.10061	0.349287	0.613298	0.0760749	5.7676	0.939009	1
FBgn0011739	wts	warts	-0.196659	5.598	0.806865	0.954004	-0.267274	5.55353	0.63522	0.834756	-0.0627211	5.43584	0.950716	1
FBgn0011740	alpha-Man-IIa	alpha-Mannosidase class II a	-0.439137	4.92386	0.571908	0.841955	1.17781	5.69538	0.026441	0.114217	1.64614	5.67257	0.0986501	0.42834
FBgn0011741	Arp6	Actin-related protein 6	-0.115662	6.22976	0.895603	0.981984	-0.0630927	6.23657	0.921776	0.983015	0.0787107	6.17958	0.936918	1
FBgn0011742	Arp2	Actin-related protein 2	-1.56784	6.04401	0.0437697	0.215569	0.337315	6.66121	0.516063	0.753617	1.90724	6.18961	0.057392	0.321146
FBgn0011745	Arp1	Actin-related protein 1	0.798409	7.32868	0.260901	0.610559	0.844677	7.33989	0.107817	0.301203	0.071075	7.7407	0.941922	1
FBgn0011746	ana	anachronism	-1.48988	1.60771	0.0999162	0.360765	-2.21632	1.41773	0.00133017	0.0121477	-0.672973	0.472209	0.588878	0.935677
FBgn0011747	Ank	Ankyrin	-0.614553	7.12215	0.42092	0.756429	0.135145	7.39824	0.786998	0.920162	0.753364	7.14959	0.439737	0.876963
FBgn0011754	PhKgamma	Phosphorylase kinase gamma	0.382492	6.65557	0.583313	0.849213	-0.836906	6.16452	0.130581	0.339652	-1.18911	6.36723	0.226586	0.671228
FBgn0011758	B-H1	BarH1	0.811543	2.04328	0.32243	0.675512	-0.373264	1.50796	0.561368	0.785606	-1.14651	1.97513	0.284379	0.738358
FBgn0011760	ctp	cut up	0.0406662	8.93425	0.936629	0.994901	0.184242	8.98439	0.716279	0.880392	0.17212	9.02207	0.859053	0.997788
FBgn0011761	dhd	deadhead	5.9116	-0.101219	0.000141956	0.00368318	NA	NA	NA	NA	-5.93092	0.0762585	0.00254427	0.0413539
FBgn0011762	DNApol-alpha50	DNA polymerase alpha 50kD subunit	0.520571	5.59922	0.461309	0.784529	-0.4275	5.17341	0.445453	0.695495	-0.924539	5.46317	0.346281	0.798848
FBgn0011763	Dp	DP transcription factor	-1.05733	7.8344	0.1661	0.479222	-0.592826	7.95732	0.281212	0.543734	0.483508	7.38579	0.618911	0.948079
FBgn0011766	E2f1	E2F transcription factor 1	-1.03157	7.90605	0.176629	0.494989	-0.365562	8.09973	0.50831	0.748591	0.678865	7.59225	0.485765	0.902384
FBgn0011768	Fdh	Formaldehyde dehydrogenase	0.564573	8.21575	0.422474	0.757297	-0.523655	7.7312	0.341515	0.604881	-1.05021	8.05241	0.283084	0.736518
FBgn0011769	Fdx1	Ferredoxin 1	-0.277579	5.08377	0.72911	0.921478	0.470749	5.39785	0.369838	0.63246	0.777984	5.32978	0.427273	0.866647
FBgn0011770	Gip	GIP-like	1.39496	4.63557	0.0546894	0.250356	-1.30632	3.44908	0.0229862	0.103396	-2.65171	4.45608	0.0103756	0.105957
FBgn0011771	Hem	HEM-protein	0.314467	6.50012	0.649252	0.8831	0.186158	6.42377	0.71516	0.879694	-0.117492	6.59455	0.904234	1
FBgn0011774	Irbp	Inverted repeat-binding protein	0.00955529	6.44495	0.97113	1	-2.05796	5.85908	0.000372184	0.00443642	-2.03419	5.74029	0.0437151	0.263992
FBgn0011785	BRWD3	BRWD3	-0.553101	7.81726	0.469053	0.791178	-0.337727	7.87755	0.541857	0.772629	0.234313	7.57605	0.80944	0.991132
FBgn0011787	mRpL12	mitochondrial ribosomal protein L12	0.613697	6.33634	0.385677	0.731481	-0.521493	5.82775	0.345882	0.6101	-1.10696	6.18087	0.259266	0.706708
FBgn0011802	Gem3	Gemin 3	-0.232422	5.13295	0.775676	0.940966	-0.338476	5.07547	0.5452	0.774598	-0.0931935	4.93295	0.924552	1
FBgn0011817	nmo	nemo	0.396223	7.55758	0.569558	0.841025	1.15925	7.9732	0.0277866	0.118354	0.774499	8.1924	0.426475	0.866647
FBgn0011818	oaf	out at first	0.259561	6.12611	0.705361	0.911628	-1.14631	5.60955	0.0404195	0.154923	-1.36849	5.71253	0.16625	0.574141
FBgn0011824	CG4038		-0.187293	7.63683	0.81739	0.956656	-1.16813	7.31051	0.0357432	0.141566	-0.937974	7.10316	0.337135	0.796968
FBgn0011826	Pp2B-14D	Protein phosphatase 2B at 14D	-1.06229	5.47862	0.167435	0.481186	-0.265149	5.71297	0.637743	0.83566	0.839509	5.22288	0.392433	0.839462
FBgn0011828	Pxn	Peroxidasin	2.29376	1.33049	0.00778302	0.0692683	6.3122	4.84428	5.70848e-21	2.12527e-17	4.0295	5.1653	0.000300743	0.00951814
FBgn0011829	Ret	Ret oncogene	-0.535683	1.87351	0.561739	0.838767	0.836386	2.39686	0.14422	0.362792	1.36656	2.31584	0.194763	0.626701
FBgn0011836	Taf2	TBP-associated factor 2	0.321254	6.15198	0.643006	0.880908	0.521967	6.23662	0.319331	0.586637	0.211627	6.42125	0.828441	0.994203
FBgn0011837	Tis11	Tis11 zinc finger protein	-0.951095	5.90697	0.215523	0.554102	-1.38042	5.78145	0.014237	0.0725758	-0.413507	5.08443	0.672959	0.964104
FBgn0011870	tRNA:Gly-GCC-1-11	transfer RNA:Glycine-GCC 1-11	8.00648	1.58936	1.89725e-09	3.60707e-07	NA	NA	NA	NA	-8.00929	1.78866	7.21128e-06	0.000826899
FBgn0011878	NA	NA	NA	NA	NA	NA	NA	NA	NA	NA	3.69848	-0.880255	0.200141	0.633164
FBgn0011891	NA	NA	NA	NA	NA	NA	1.01557	-1.02497	0.718613	0.881654	NA	NA	NA	NA
FBgn0011906	NA	NA	NA	NA	NA	NA	5.89349	-0.333075	8.7745e-06	0.00022324	2.23767	0.167561	0.217795	0.658268
FBgn0011915	tRNA:Met-CAT-1-1	transfer RNA:Methionine-CAT 1-1	4.81798	-0.641994	0.0105692	0.0842708	NA	NA	NA	NA	-4.7657	-0.565701	0.0434368	0.263308
FBgn0011982	NA	NA	NA	NA	NA	NA	NA	NA	NA	NA	-1.56626	-0.464036	0.342699	0.796968
FBgn0012018	tRNA:Tyr-GTA-1-9	transfer RNA:Tyrosine-GTA 1-9	-4.16427	-0.6035	0.0565366	0.250356	-4.46002	-0.881066	0.0177224	0.0846267	NA	NA	NA	NA
FBgn0012034	AcCoAS	Acetyl Coenzyme A synthase	-0.822946	5.77727	0.28386	0.637889	-1.04493	5.69844	0.0609145	0.20599	-0.189839	5.14139	0.845953	0.996735
FBgn0012036	Aldh	Aldehyde dehydrogenase	0.583968	8.61471	0.406988	0.747423	-2.4446	7.70149	2.88736e-05	0.000593422	-2.99152	8.06454	0.00408889	0.0574605
FBgn0012037	Ance	Angiotensin converting enzyme	1.20932	5.64791	0.0929397	0.344296	1.49543	5.81563	0.0049172	0.0328274	0.274374	6.34837	0.778499	0.988228
FBgn0012042	AttA	Attacin-A	1.43387	-0.437735	0.295916	0.651441	NA	NA	NA	NA	-4.59054	-0.644606	0.0608682	0.32259
FBgn0012051	CalpA	Calpain-A	0.178637	6.28103	0.789162	0.946363	-1.12159	5.81135	0.0448594	0.166789	-1.27711	5.85401	0.195284	0.627469
FBgn0012058	Cdc27	Cell division cycle 27	-0.416915	6.32092	0.59003	0.852071	-0.188282	6.38997	0.740291	0.896682	0.251305	6.18041	0.79716	0.990206
FBgn0012344	NA	NA	NA	NA	NA	NA	4.37684	1.68381	1.45878e-09	1.75194e-07	8.07324	1.89588	5.36995e-06	0.000714204
FBgn0013263	Trl	Trithorax-like	-1.47145	7.82192	0.0566786	0.2507	-0.0629883	8.24086	0.920364	0.981903	1.43657	7.68145	0.145903	0.531901
FBgn0013269	Fkbp39	FK506-binding protein 39kD	-0.310786	10.3522	0.689431	0.901714	-1.21505	10.0614	0.0288218	0.121339	-0.872539	9.76916	0.370661	0.823265
FBgn0013272	Gp150	Gp150	-0.600324	7.38405	0.431071	0.765288	-1.41366	7.14731	0.0117268	0.0628787	-0.81878	6.64491	0.401754	0.848307
FBgn0013275	Hsp70Aa	Heat-shock-protein-70Aa	-0.601923	12.0543	0.429033	0.763754	0.576026	12.5451	0.26949	0.530198	1.18597	12.3766	0.226344	0.671228
FBgn0013276	Hsp70Ab	Heat-shock-protein-70Ab	-0.612953	11.9881	0.420519	0.756207	0.574994	12.4821	0.270339	0.531307	1.19589	12.3101	0.222583	0.664892
FBgn0013277	Hsp70Ba	Heat-shock-protein-70Ba	-0.594526	11.1016	0.434864	0.766341	0.731797	11.6735	0.161874	0.38965	1.33322	11.5339	0.175291	0.594339
FBgn0013278	Hsp70Bb	Heat-shock-protein-70Bb	-0.61748	11.1621	0.417103	0.753517	0.662416	11.7034	0.204939	0.453252	1.28573	11.5452	0.190673	0.619783
FBgn0013279	Hsp70Bc	Heat-shock-protein-70Bc	-0.627495	10.883	0.409528	0.748887	0.694646	11.4455	0.184004	0.422695	1.32858	11.29	0.176757	0.597136
FBgn0013303	Nca	Neurocalcin	0.877272	5.1333	0.221514	0.558955	2.35357	6.13535	1.43628e-05	0.000334903	1.50343	6.48067	0.129545	0.499771
FBgn0013305	Nmda1	N-methyl-D-aspartate receptor-associated protein	0.505949	6.04296	0.472632	0.792777	-0.118523	5.74357	0.84105	0.948474	-0.604918	6.02352	0.534944	0.921062
FBgn0013308	NA	NA	NA	NA	NA	NA	3.3539	-0.759774	0.00590085	0.0377688	4.70401	-0.469792	0.031713	0.217761
FBgn0013323	Ptth	Prothoracicotropic hormone	-0.230729	0.688057	0.877012	0.976948	-4.18746	0.0939045	0.00017681	0.00250927	-3.79323	-0.115431	0.0264132	0.194137
FBgn0013325	RpL11	Ribosomal protein L11	0.0998116	10.8898	0.872111	0.97464	0.345364	10.9911	0.504226	0.745527	0.276333	11.0679	0.77536	0.988201
FBgn0013334	Sap47	Synapse-associated protein 47kD	-0.190995	6.35424	0.815135	0.955816	0.568564	6.69039	0.277857	0.539345	0.794344	6.66917	0.416206	0.861089
FBgn0013342	nSyb	neuronal Synaptobrevin	0.487195	3.8568	0.50282	0.811088	2.25947	4.97918	3.469e-05	0.00069188	1.77895	5.23003	0.0753223	0.371196
FBgn0013343	Syx1A	Syntaxin 1A	-0.33092	6.27734	0.671937	0.895007	-0.0729381	6.36266	0.907492	0.97572	0.283032	6.19853	0.77176	0.986849
FBgn0013347	TfIIA-S	Transcription-factor-IIA-S	1.05354	7.18651	0.140112	0.436938	0.510715	6.86672	0.328566	0.595836	-0.515638	7.43335	0.595578	0.940334
FBgn0013432	bcn92	bcn92	0.893407	5.85833	0.211234	0.548194	-0.724718	5.12856	0.193662	0.436729	-1.58443	5.6874	0.111008	0.461152
FBgn0013433	beat-Ia	beaten path Ia	-1.57606	0.535539	0.145093	0.44455	2.72561	2.37576	4.30501e-06	0.000124245	4.32083	2.4713	0.00040004	0.0116084
FBgn0013435	Cdc2rk	Cdc2-related kinase	0.0790287	5.03067	0.897958	0.983198	-0.4666	4.79973	0.405182	0.665838	-0.507648	4.82355	0.603778	0.943701
FBgn0013467	igl	igloo	-1.01014	0.437795	0.303998	0.657841	3.38087	2.69288	2.40781e-08	1.6398e-06	4.46336	2.84373	0.00012064	0.00509065
FBgn0013469	klu	klumpfuss	-1.22671	7.61254	0.109621	0.379141	-0.986298	7.6591	0.0746786	0.236674	0.267554	6.90771	0.783512	0.988638
FBgn0013531	MED20	Mediator complex subunit 20	0.950954	4.96136	0.185907	0.510713	0.408703	4.65759	0.441671	0.692805	-0.507985	5.17605	0.603747	0.943701
FBgn0013548	l(2)dtl	lethal-(2)-denticleless	-0.236239	5.60669	0.768817	0.938432	-0.153438	5.62186	0.790098	0.921822	0.0951568	5.49576	0.924397	1
FBgn0013563	Pex1	Peroxin 1	-0.48388	3.64227	0.54665	0.832901	-1.78319	3.28963	0.00245604	0.019566	-1.25357	2.85117	0.214367	0.653811
FBgn0013576	mtd	mustard	-0.275433	5.93687	0.729356	0.921683	-0.144013	5.9717	0.803994	0.928894	0.148187	5.8291	0.880448	1
FBgn0013717	not	non-stop	-0.335133	5.80008	0.667325	0.893684	0.249856	6.02852	0.629031	0.831515	0.606675	5.91724	0.534999	0.921062
FBgn0013718	nuf	nuclear fallout	-0.316135	3.98798	0.702268	0.910406	0.117958	4.13844	0.816199	0.935054	0.442825	4.01663	0.658329	0.958412
FBgn0013720	pck	pickel	0.427661	4.51288	0.548165	0.833006	-0.147966	4.23768	0.807048	0.930237	-0.580489	4.4681	0.555829	0.932737
FBgn0013725	phyl	phyllopod	0.633569	5.29514	0.372118	0.71942	-0.0321838	4.96372	0.969295	1	-0.641843	5.31311	0.511592	0.913513
FBgn0013726	pnut	peanut	-0.505163	8.28319	0.509052	0.815031	-0.139068	8.40589	0.808864	0.931553	0.392908	8.1615	0.685648	0.967925
FBgn0013732	sced	scrambled	-1.71926	4.8643	0.0292109	0.167383	-1.33153	4.92149	0.018616	0.0880282	0.420338	3.86395	0.675988	0.965175
FBgn0013733	shot	short stop	-0.601729	7.96054	0.429966	0.76447	-0.236991	8.0764	0.671729	0.855922	0.387836	7.77146	0.689501	0.967925
FBgn0013746	alien	alien	0.683429	7.01915	0.334571	0.688818	-0.155191	6.60846	0.786993	0.920162	-0.807092	6.99919	0.408026	0.853698
FBgn0013749	Arf102F	ADP ribosylation factor at 102F	1.08532	5.99652	0.130292	0.416927	0.887053	5.86423	0.0929661	0.273896	-0.168572	6.41072	0.862946	0.998572
FBgn0013750	Arf51F	ADP ribosylation factor at 51F	-0.44408	5.81879	0.567698	0.840363	-0.518903	5.77658	0.349793	0.613896	-0.0550627	5.5013	0.954818	1
FBgn0013751	Awh	Arrowhead	1.96613	1.50269	0.0162574	0.112325	4.08616	3.1803	4.78412e-11	1.06868e-08	2.11892	3.60072	0.0415299	0.263308
FBgn0013753	Bgb	Big brother	0.123945	6.30987	0.84729	0.967728	1.46848	7.0511	0.00558371	0.0365131	1.38296	7.21054	0.161039	0.561875
FBgn0013755	Bro	Brother	0.915138	1.82753	0.256622	0.604963	0.941277	1.81643	0.10604	0.298253	0.127302	2.24663	0.886633	1
FBgn0013756	Mtor	Megator	-0.136309	8.49055	0.871194	0.97429	-0.537635	8.32641	0.328297	0.595516	-0.381085	8.21135	0.6944	0.968156
FBgn0013759	CASK	CASK	-0.43342	6.12774	0.575094	0.84464	0.496439	6.51495	0.342626	0.60608	0.950794	6.39962	0.33157	0.794218
FBgn0013762	Cdk5	Cyclin-dependent kinase 5	-0.305784	4.40542	0.712546	0.915312	0.872395	4.94175	0.100865	0.289531	1.21481	4.93196	0.222403	0.664892
FBgn0013763	Idgf6	Imaginal disc growth factor 6	-0.860256	0.706796	0.330032	0.68431	1.79963	1.77983	0.00235613	0.018973	2.68956	1.77489	0.012596	0.121104
FBgn0013764	Chi	Chip	-0.226597	6.42171	0.777921	0.942031	0.810079	6.90191	0.123209	0.327804	1.07544	6.89874	0.272968	0.722874
FBgn0013765	cnn	centrosomin	-1.65908	7.26166	0.0328101	0.182461	-0.715904	7.4813	0.193729	0.436769	0.959296	6.63781	0.327262	0.789328
FBgn0013767	Crz	Corazonin	3.1814	1.56865	0.000200966	0.0047213	-1.05823	-0.380782	0.401093	0.662272	-4.13139	1.68246	0.000856181	0.020011
FBgn0013770	Cp1	Cysteine proteinase-1	-0.504298	8.3765	0.509756	0.815595	-0.53732	8.35055	0.32864	0.595874	-0.00430968	8.04459	0.99663	1
FBgn0013773	NA	NA	NA	NA	NA	NA	NA	NA	NA	NA	-4.59054	-0.644606	0.0608682	0.32259
FBgn0013799	Deaf1	Deformed epidermal autoregulatory factor-1	-0.591137	5.74278	0.440213	0.770024	0.580335	6.22679	0.268844	0.529394	1.19688	6.0644	0.222975	0.665381
FBgn0013810	Dhc36C	Dynein heavy chain at 36C	-0.661638	3.27627	0.399195	0.743012	-0.385532	3.33842	0.510561	0.749622	0.305901	3.00039	0.76242	0.982614
FBgn0013811	Dhc62B	Dynein heavy chain at 62B	-1.12728	3.44081	0.160268	0.467904	-1.32153	3.36211	0.0237607	0.106196	-0.148998	2.62315	0.900234	1
FBgn0013812	NA	NA	NA	NA	NA	NA	NA	NA	NA	NA	-0.879662	-0.451087	0.642772	0.954318
FBgn0013813	NA	NA	NA	NA	NA	NA	NA	NA	NA	NA	-0.801309	-0.316576	0.690353	0.967925
FBgn0013949	Elal	Elastin-like	-1.72956	1.71778	0.0334166	0.18489	-2.16051	1.5763	0.00110844	0.0105206	-0.371948	0.477907	0.849052	0.996735
FBgn0013953	NA	NA	NA	NA	NA	NA	NA	NA	NA	NA	-1.45718	-0.137483	0.337384	0.796968
FBgn0013954	Fkbp12	FK506-binding protein 12kD	0.592724	9.39558	0.399991	0.743294	0.244036	9.20607	0.633909	0.834164	-0.318858	9.52931	0.742068	0.980535
FBgn0013972	Gycalpha99B	Guanylyl cyclase alpha-subunit at 99B	3.85372	3.46622	1.51266e-06	9.86989e-05	1.95061	1.93932	0.00103852	0.0100498	-1.8666	3.90065	0.064327	0.333486
FBgn0013973	Gycbeta100B	Guanylyl cyclase beta-subunit at 100B	1.93203	1.87671	0.0131014	0.0959293	1.80074	1.78187	0.00235613	0.018973	-0.104139	2.59228	0.926911	1
FBgn0013981	His4r	Histone H4 replacement	0.38077	9.00582	0.583438	0.849213	0.97258	9.31485	0.0640005	0.213062	0.624045	9.53257	0.520655	0.917696
FBgn0013983	imd	immune deficiency	1.06459	3.32701	0.147816	0.44804	-0.0960463	2.74167	0.891869	0.968288	-1.13906	3.36428	0.25689	0.703416
FBgn0013987	MAPk-Ak2	MAP kinase activated protein-kinase-2	-0.956602	6.55959	0.210666	0.547493	-0.459189	6.69937	0.405964	0.666405	0.510466	6.19201	0.600149	0.942229
FBgn0013995	Calx	Na/Ca-exchange protein	4.22944	0.656193	4.45748e-05	0.00154083	NA	NA	NA	NA	-3.41897	0.848551	0.00711584	0.0809554
FBgn0013997	Nrx-IV	Neurexin IV	0.767287	7.22559	0.279669	0.631689	0.985945	7.33805	0.0609582	0.206004	0.233211	7.71883	0.810125	0.991132
FBgn0014006	Ask1	Apoptotic signal-regulating kinase 1	-0.69122	4.95856	0.370475	0.719357	-0.110202	5.14827	0.855002	0.952191	0.596154	4.8215	0.544425	0.927616
FBgn0014007	Ptp69D	Protein tyrosine phosphatase 69D	-0.431791	5.85672	0.578251	0.847246	1.113	6.59007	0.0349977	0.139491	1.56121	6.54773	0.115898	0.4717
FBgn0014009	Rab2	Rab2	-0.157144	6.34212	0.850522	0.968335	0.677235	6.71993	0.196825	0.441433	0.862532	6.72354	0.377455	0.829796
FBgn0014010	Rab5	Rab5	0.385944	6.46298	0.579935	0.848248	0.530642	6.52091	0.310894	0.576608	0.169558	6.73738	0.862179	0.998572
FBgn0014011	Rac2	Rac2	-2.19115	2.06881	0.0138091	0.0999824	1.58306	3.40971	0.00410218	0.0289251	3.78493	3.23107	0.000828228	0.0198561
FBgn0014018	Rel	Relish	-0.930761	6.16269	0.223315	0.561829	-1.02837	6.1192	0.0645591	0.213458	-0.103131	5.49022	0.918419	1
FBgn0014019	Rh5	Rhodopsin 5	-5.03535	-0.182473	0.00695591	0.063601	-3.5619	-0.375745	0.00460688	0.0313746	NA	NA	NA	NA
FBgn0014020	Rho1	Rho1	0.0694829	7.86121	0.905477	0.986143	0.282385	7.94522	0.583837	0.800795	0.237836	7.99985	0.806373	0.991132
FBgn0014022	Rlb1	Rlb1	0.587663	4.92926	0.409625	0.748887	0.350419	4.79267	0.506549	0.747242	-0.227426	5.10336	0.817437	0.993193
FBgn0014023	mRpL47	mitochondrial ribosomal protein L47	0.870868	5.8905	0.222233	0.560063	0.309294	5.57961	0.552873	0.779873	-0.549481	6.05174	0.572931	0.933497
FBgn0014024	Rnp4F	RNA-binding protein 4F	-0.227173	6.48993	0.776178	0.941367	0.248288	6.67893	0.630093	0.831515	0.518712	6.60773	0.594149	0.938608
FBgn0014026	RpL7A	Ribosomal protein L7A	-0.396538	11.8369	0.606119	0.860965	-0.184301	11.9044	0.743829	0.899212	0.2405	11.7005	0.803797	0.991132
FBgn0014028	SdhB	Succinate dehydrogenase, subunit B (iron-sulfur)	0.615985	7.98046	0.382619	0.728946	-0.80519	7.37758	0.144376	0.362977	-1.38178	7.74429	0.160974	0.561858
FBgn0014029	2002-09-01	Septin 2	0.317991	7.68213	0.644946	0.881558	0.342087	7.67945	0.509156	0.748745	0.0501305	7.85954	0.959067	1
FBgn0014031	Spat	Serine pyruvate aminotransferase	1.38676	0.575376	0.182586	0.505112	1.07246	0.345812	0.162399	0.390491	-0.215003	0.947106	0.948823	1
FBgn0014032	Sptr	Sepiapterin reductase	-1.4629	3.78056	0.0590159	0.258653	-1.06413	3.8476	0.0607806	0.205715	0.438415	3.01156	0.650666	0.957052
FBgn0014033	Sr-CI	Scavenger receptor class C, type I	-0.843059	0.591046	0.354123	0.70481	-0.428973	0.581441	0.457626	0.70685	0.44265	0.295819	0.732968	0.977877
FBgn0014037	Su(Tpl)	Su(Tpl)	-0.773642	7.57703	0.309828	0.663136	-0.367775	7.69809	0.50601	0.746849	0.428648	7.29361	0.659249	0.959047
FBgn0014073	Tie	Tie-like receptor tyrosine kinase	1.2654	2.27129	0.101727	0.363024	-4.00574	0.98456	6.03513e-06	0.000164006	-5.15666	1.91015	8.34326e-05	0.00398337
FBgn0014075	Uggt	UDP-glucose-glycoprotein glucosyltransferase	0.113027	6.66373	0.858882	0.969633	-0.027674	6.58681	0.973704	1	-0.118836	6.64799	0.903086	1
FBgn0014092	CG4278		0.352549	5.01362	0.615302	0.865343	-0.0729752	4.80851	0.910906	0.977414	-0.394652	5.00125	0.686732	0.967925
FBgn0014127	barr	barren	-0.539523	6.90606	0.481202	0.796132	-0.252527	6.99429	0.651391	0.844798	0.311363	6.71513	0.749233	0.981507
FBgn0014133	bif	bifocal	-0.705102	7.39729	0.354898	0.705	0.373648	7.81431	0.471607	0.719391	1.102	7.58842	0.26087	0.708664
FBgn0014135	bnl	branchless	3.97066	5.57293	4.15549e-07	3.32048e-05	-3.52239	2.07523	1.73221e-06	5.82743e-05	-7.4261	5.66493	1.87806e-08	3.49694e-05
FBgn0014141	cher	cheerio	-0.0024481	6.95064	0.984386	1	-1.56207	6.45536	0.00572654	0.0369761	-1.56357	6.34483	0.115211	0.469757
FBgn0014163	fax	failed axon connections	0.725972	9.89849	0.30483	0.658574	1.67201	10.4819	0.00161939	0.0142417	0.970464	10.8151	0.32016	0.782405
FBgn0014179	gcm	glial cells missing	-0.698171	2.5116	0.395461	0.739485	2.08993	3.93609	0.000153177	0.00222765	2.81802	3.98727	0.00781413	0.0873868
FBgn0014184	Oda	Ornithine decarboxylase antizyme	1.17078	9.75811	0.101279	0.362715	0.417485	9.31866	0.421526	0.678488	-0.727168	9.96929	0.454618	0.88361
FBgn0014189	Hel25E	Helicase at 25E	-0.111777	9.37594	0.897501	0.983088	0.374422	9.58103	0.470014	0.718568	0.514674	9.56781	0.595828	0.940417
FBgn0014269	prod	proliferation disrupter	0.1025	6.63005	0.869773	0.97429	0.179789	6.64908	0.723877	0.885055	0.10779	6.71662	0.912607	1
FBgn0014340	mof	males absent on the first	-1.59081	5.69277	0.0421095	0.210734	-0.500996	5.96684	0.365541	0.628306	1.11149	5.22726	0.261323	0.708915
FBgn0014342	mia	meiosis I arrest	-4.55069	1.13076	0.000685228	0.0118433	-4.58848	0.989899	1.20169e-06	4.28806e-05	NA	NA	NA	NA
FBgn0014343	mirr	mirror	-2.22582	1.36334	0.0128005	0.0944784	-1.55415	1.38839	0.0241627	0.107691	0.809916	0.356704	0.453969	0.882844
FBgn0014366	noi	noisette	0.016269	6.79981	0.963413	1	0.171243	6.85547	0.735856	0.893083	0.180631	6.8776	0.85323	0.996735
FBgn0014368	nol	no optic lobe	-0.596054	0.460459	0.515533	0.818257	-1.31627	0.18166	0.0670885	0.219546	-0.702344	-0.0974139	0.755117	0.981507
FBgn0014380	RhoL	Rho-like	1.68431	3.32057	0.0232703	0.144158	0.79174	2.75745	0.154582	0.377631	-0.88387	3.64992	0.374209	0.827199
FBgn0014388	sty	sprouty	-0.792344	6.61838	0.299795	0.654456	-0.598408	6.663	0.278137	0.539699	0.20919	6.20831	0.830959	0.994203
FBgn0014391	sun	stunted	1.37267	7.08112	0.0560646	0.250356	0.754594	6.68967	0.150926	0.372537	-0.58387	7.41745	0.548172	0.928813
FBgn0014395	tilB	touch insensitive larva B	0.671744	2.18077	0.372621	0.71942	0.126968	1.90312	0.844884	0.949323	-0.501827	2.2723	0.623862	0.950182
FBgn0014396	tim	timeless	-5.67686	0.207736	0.000930289	0.0145096	3.07758	2.46114	2.83505e-07	1.27743e-05	8.78019	2.5377	6.11895e-07	0.000176921
FBgn0014411	Vps26	Vacuolar protein sorting 26	-0.058028	6.20754	0.957728	1	-0.292511	6.0984	0.600626	0.811564	-0.20988	6.05241	0.829051	0.994203
FBgn0014417	CG13397		0.179809	2.51503	0.839925	0.964819	-1.06943	2.0644	0.0902261	0.268157	-1.18607	2.13723	0.261543	0.708971
FBgn0014427	CG11899		0.837821	3.30717	0.260476	0.609824	1.75443	3.86749	0.00133918	0.0122101	0.917857	4.21595	0.353341	0.807352
FBgn0014455	Ahcy	Adenosylhomocysteinase	1.15342	8.73007	0.106458	0.372782	-0.525479	7.90563	0.339726	0.603395	-1.64521	8.65036	0.0972837	0.424884
FBgn0014466	NA	NA	NA	NA	NA	NA	NA	NA	NA	NA	0.313934	-0.555279	0.80154	0.990206
FBgn0014469	NA	NA	NA	NA	NA	NA	3.89554	0.635492	1.05639e-06	3.93292e-05	4.59726	0.863637	0.00106346	0.0236203
FBgn0014857	His3.3A	Histone H3.3A	0.95751	9.8138	0.178375	0.497835	0.736838	9.67106	0.159189	0.385261	-0.196087	10.1642	0.839489	0.996735
FBgn0014859	Hr38	Hormone receptor-like in 38	1.61056	1.65265	0.0457284	0.221842	0.276753	0.927418	0.684637	0.861852	-1.32141	1.80451	0.22142	0.663725
FBgn0014861	Mcm2	Minichromosome maintenance 2	-0.315438	8.62428	0.685207	0.900033	-0.860901	8.42828	0.118448	0.318989	-0.526307	8.17694	0.587761	0.935128
FBgn0014863	Mlp84B	Muscle LIM protein at 84B	2.62413	1.39081	0.00146175	0.0204293	-0.299273	-0.0647572	0.906205	0.975369	-2.82306	1.50637	0.0134803	0.12648
FBgn0014868	Ost48	Oligosaccharyltransferase 48kD subunit	0.364102	7.72766	0.599869	0.857237	0.828973	7.9605	0.114123	0.312564	0.493939	8.16834	0.610959	0.946822
FBgn0014869	Pglym78	Phosphoglyceromutase 78	0.278566	8.13336	0.684133	0.899362	-1.48351	7.52643	0.00828435	0.0483032	-1.74028	7.63601	0.0804259	0.387546
FBgn0014870	Psi	P-element somatic inhibitor	-1.00217	6.88745	0.189498	0.516587	0.12919	7.27803	0.795877	0.925375	1.16632	6.90339	0.234997	0.678919
FBgn0014877	Roe1	Roe1	0.121896	6.25066	0.849955	0.968183	-0.923379	5.85728	0.0966887	0.282257	-1.02923	5.86705	0.293881	0.748725
FBgn0014879	Set	Set	-0.177362	8.69921	0.827465	0.959661	0.499471	8.9941	0.337779	0.601603	0.704556	8.96838	0.46888	0.894002
FBgn0014903	CG14630		-0.0649465	4.16892	0.953189	1	-1.22814	3.77533	0.0311697	0.127756	-1.1227	3.6717	0.260617	0.708594
FBgn0014906	Hydr2	alpha/beta hydrolase2	-0.720684	5.30357	0.34844	0.701078	0.439711	5.75115	0.401303	0.662349	1.18938	5.53233	0.228463	0.671228
FBgn0014930	CG2846		0.752528	5.01628	0.292129	0.647889	-0.264206	4.52746	0.644766	0.840499	-0.992953	4.96753	0.313943	0.77446
FBgn0014931	CG2678		2.0632	1.34265	0.014121	0.101773	-3.79855	-0.233452	0.00155225	0.0137487	-5.82613	1.20153	4.89329e-05	0.00280348
FBgn0014949	btn	buttonless	2.86626	2.12152	0.000381138	0.00760541	-1.80245	0.0520804	0.0278518	0.118455	-4.64274	2.14031	0.000199107	0.00703932
FBgn0015000	betaggt-I	beta subunit of type I geranylgeranyl transferase	-1.3984	4.96447	0.0743315	0.301676	-0.752881	5.11072	0.17759	0.413316	0.68455	4.37773	0.492268	0.906123
FBgn0015001	NA	NA	NA	NA	NA	NA	1.91684	-0.954142	0.11769	0.318009	4.05668	-0.734237	0.0875794	0.398159
FBgn0015010	Ag5r	Antigen 5-related	0.128534	0.885832	0.812569	0.955511	1.15514	1.27795	0.0583611	0.200549	0.963934	1.47963	0.426458	0.866647
FBgn0015019	CCT3	Chaperonin containing TCP1 subunit 3	0.0778028	9.42703	0.896084	0.982219	-0.652957	9.13518	0.234869	0.488684	-0.699543	9.13751	0.471866	0.894856
FBgn0015024	CkIalpha	Casein kinase Ialpha	0.0242602	7.55718	0.954862	1	0.3627	7.69958	0.484552	0.731445	0.36827	7.74268	0.704443	0.971602
FBgn0015025	CkIIalpha-i1	CKII-alpha subunit interactor-1	-0.750038	2.20719	0.332059	0.685996	-0.131639	2.37137	0.851849	0.951576	0.691739	2.06268	0.494469	0.90763
FBgn0015031	cype	cyclope	1.25053	7.68252	0.0808324	0.311998	0.255858	7.11273	0.619019	0.823961	-0.962479	7.8351	0.324545	0.785829
FBgn0015036	Cyp4ae1	Cytochrome P450-4ae1	-2.11676	1.28176	0.0185197	0.124295	-1.01555	1.38292	0.098686	0.285181	1.16888	0.535376	0.266775	0.716722
FBgn0015037	Cyp4p1	Cytochrome P450-4p1	1.95942	0.0678153	0.0853074	0.323259	NA	NA	NA	NA	-5.60083	-0.108894	0.0067964	0.0784394
FBgn0015040	Cyp9c1	Cytochrome P450-9c1	-0.273937	2.09734	0.804104	0.953118	0.842093	2.54463	0.132868	0.343807	1.08614	2.55842	0.317609	0.778655
FBgn0015075	Ddx1	Dead-box-1	1.11098	6.7283	0.120521	0.400489	0.711496	6.48147	0.175836	0.411204	-0.376324	7.05954	0.698488	0.970159
FBgn0015218	eIF4E1	eukaryotic translation initiation factor 4E1	-0.812572	8.38311	0.285549	0.639953	-0.18372	8.58734	0.745113	0.900223	0.654552	8.20564	0.500927	0.907856
FBgn0015221	Fer2LCH	Ferritin 2 light chain homologue	1.12136	8.6872	0.116334	0.39195	-0.644207	7.84364	0.241711	0.498255	-1.73759	8.5755	0.0807141	0.387546
FBgn0015222	Fer1HCH	Ferritin 1 heavy chain homologue	0.563447	8.92223	0.423149	0.757847	-1.11291	8.26239	0.04484	0.166772	-1.6445	8.59297	0.0974236	0.425163
FBgn0015229	glec	gliolectin	-0.533386	4.70865	0.494654	0.80629	0.527106	5.13872	0.316879	0.583812	1.0896	4.99914	0.269942	0.719597
FBgn0015239	Hr78	Hormone-receptor-like in 78	0.0550725	4.78429	0.926273	0.991267	0.351043	4.90225	0.505527	0.746658	0.320472	4.96741	0.744079	0.980596
FBgn0015240	Hr96	Hormone receptor-like in 96	-0.95994	3.34643	0.238627	0.580613	-0.76535	3.36773	0.176887	0.412285	0.235634	2.85024	0.843497	0.996735
FBgn0015245	Hsp60A	Heat shock protein 60A	-0.715133	9.9182	0.346902	0.699194	-1.40604	9.72014	0.0119491	0.0633833	-0.662374	9.14828	0.49553	0.90763
FBgn0015247	Diap2	Death-associated inhibitor of apoptosis 2	0.0915636	6.43612	0.88244	0.979839	-0.565346	6.16563	0.30645	0.570983	-0.622986	6.19042	0.522747	0.918509
FBgn0015268	Nap1	Nucleosome assembly protein 1	-0.536501	10.1355	0.481876	0.796768	-0.945896	9.995	0.0865605	0.260171	-0.379361	9.60428	0.695463	0.968672
FBgn0015269	Nf1	Neurofibromin 1	-0.922932	5.60431	0.227822	0.565389	-0.815805	5.61833	0.141713	0.358992	0.133619	5.06267	0.892746	1
FBgn0015270	Orc2	Origin recognition complex subunit 2	-0.873673	6.39474	0.253862	0.600845	-0.846934	6.38743	0.126013	0.332492	0.0405029	5.82986	0.968546	1
FBgn0015271	Orc5	Origin recognition complex subunit 5	0.423251	5.93425	0.546229	0.832518	-0.554042	5.51154	0.317925	0.584799	-0.953885	5.74288	0.330281	0.793135
FBgn0015277	Pi3K59F	Phosphatidylinositol 3-kinase 59F	-0.256638	4.70045	0.752132	0.931883	0.00874865	4.79015	0.975103	1	0.291415	4.68429	0.769297	0.985342
FBgn0015278	Pi3K68D	Phosphatidylinositol 3-kinase 68D	-0.54775	5.42328	0.476306	0.793824	-0.767367	5.33413	0.166643	0.397784	-0.192212	4.98136	0.846402	0.996735
FBgn0015279	Pi3K92E	Phosphatidylinositol 3-kinase 92E	-0.417592	5.87127	0.592644	0.853701	-0.876351	5.70457	0.11471	0.313635	-0.432858	5.39996	0.657632	0.9584
FBgn0015282	Rpt2	Regulatory particle triple-A ATPase 2	1.13139	7.98589	0.113347	0.38744	0.919054	7.84269	0.0802175	0.247568	-0.185586	8.40495	0.848211	0.996735
FBgn0015283	Rpn10	Regulatory particle non-ATPase 10	1.049	7.69654	0.141568	0.438997	0.838694	7.55787	0.110182	0.305592	-0.180689	8.08991	0.852167	0.996735
FBgn0015286	Rala	Ras-like protein A	-0.207268	5.8586	0.797022	0.950304	0.529149	6.17755	0.312959	0.579177	0.758112	6.13945	0.438239	0.875695
FBgn0015288	RpL22	Ribosomal protein L22	-0.312794	11.3204	0.68734	0.900989	-0.291536	11.314	0.598962	0.810198	0.0432354	11.1327	0.964398	1
FBgn0015295	Shark	SH2 ankyrin repeat kinase	-0.516421	4.28035	0.513589	0.817458	-1.41299	4.01347	0.0139103	0.071235	-0.857958	3.58496	0.39173	0.839181
FBgn0015296	Shc	SHC-adaptor protein	-0.617022	5.49863	0.424067	0.758132	0.688778	6.04578	0.190381	0.431399	1.32365	5.89677	0.181241	0.605615
FBgn0015298	Srp19	Signal recognition particle 19	0.55837	6.10485	0.429043	0.763754	-0.54197	5.61622	0.328138	0.595349	-1.07016	5.9373	0.275994	0.72712
FBgn0015299	Ssb-c31a	Single stranded-binding protein c31A	0.907801	6.28888	0.203243	0.536291	1.19433	6.44762	0.0238819	0.10661	0.326476	6.87479	0.737258	0.979038
FBgn0015316	Try29F	Trypsin 29F	-2.02505	1.76106	0.0271633	0.161821	0.398525	2.37189	0.482959	0.72984	2.47492	1.95691	0.026901	0.197462
FBgn0015320	Ubc2	Ubiquitin conjugating enzyme 2	-0.189705	6.81104	0.816048	0.956074	0.552705	7.13699	0.290614	0.554817	0.764941	7.11179	0.433114	0.873018
FBgn0015321	Ubc4	Ubiquitin conjugating enzyme 4	0.127514	7.08819	0.842997	0.966392	-0.297829	6.89825	0.592601	0.806442	-0.40588	6.94787	0.676192	0.965175
FBgn0015331	abs	abstrakt	-0.754999	5.46085	0.321893	0.67507	-0.191451	5.64275	0.73588	0.893083	0.597677	5.29253	0.539823	0.925268
FBgn0015338	CG5861		0.342305	5.83258	0.622834	0.867719	-0.238773	5.56484	0.673931	0.85733	-0.550451	5.74803	0.573031	0.933497
FBgn0015351	CG14906		1.82016	4.62843	0.0130471	0.0955949	-0.600043	3.35096	0.293824	0.557352	-2.37412	4.62663	0.0207691	0.166451
FBgn0015359	CG2034		-0.789772	5.28223	0.304222	0.657967	-0.512021	5.3513	0.356997	0.620494	0.310985	4.91963	0.754475	0.981507
FBgn0015360	oxt	peptide O-xylosyltransferase	-0.49699	4.446	0.525911	0.824038	-0.380511	4.46496	0.500861	0.742486	0.153223	4.20406	0.883827	1
FBgn0015371	chn	charlatan	-0.532836	4.36939	0.495907	0.806604	2.48714	6.10922	4.85776e-06	0.000136666	3.04788	6.20729	0.00365112	0.052958
FBgn0015372	RabX1	RabX1	0.392466	4.47159	0.581058	0.84894	0.0585896	4.29799	0.909645	0.976906	-0.318553	4.51853	0.745753	0.981337
FBgn0015376	cutlet	cutlet	0.14649	4.95079	0.827363	0.959661	-1.10239	4.50041	0.05129	0.183022	-1.21092	4.53852	0.221105	0.663494
FBgn0015379	dod	dodo	0.650605	7.68049	0.35715	0.707483	0.286727	7.48077	0.578493	0.796792	-0.332159	7.83395	0.73197	0.977877
FBgn0015380	drl	derailed	0.781285	6.16573	0.272568	0.623034	1.03282	6.296	0.0503867	0.180722	0.269471	6.68201	0.781596	0.988638
FBgn0015391	glu	gluon	-0.803475	8.17851	0.291169	0.64686	-0.884064	8.14081	0.109116	0.30339	-0.0646433	7.61537	0.947027	1
FBgn0015396	jumu	jumeau	-1.09665	7.24025	0.151723	0.452665	-0.193521	7.51782	0.731889	0.890271	0.916928	7.03363	0.348377	0.801331
FBgn0015399	kek1	kekkon 1	0.842557	6.06508	0.237327	0.57877	0.00795195	5.63348	0.975678	1	-0.812279	6.11072	0.40643	0.853342
FBgn0015400	kek2	kekkon 2	0.903532	3.35376	0.216055	0.554288	1.5872	3.75711	0.0036802	0.0266046	0.690271	4.16117	0.489785	0.905158
FBgn0015402	ksr	kinase suppressor of ras	-0.366719	5.73534	0.639658	0.878614	-0.350451	5.7229	0.529466	0.763853	0.0361517	5.51171	0.971953	1
FBgn0015477	Rme-8	Receptor mediated endocytosis 8	-0.365143	6.87265	0.637122	0.8767	-0.977452	6.66122	0.0778388	0.242438	-0.584293	6.36781	0.548809	0.928984
FBgn0015509	Cul1	Cullin 1	0.680105	7.4102	0.336596	0.691047	0.880559	7.50677	0.0937137	0.275807	0.219919	7.85034	0.820703	0.994004
FBgn0015513	mbc	myoblast city	-0.840914	5.69696	0.272017	0.623034	-0.86532	5.67164	0.120122	0.321969	-8.11814e-06	5.12237	1	1
FBgn0015519	nAChRalpha3	nicotinic Acetylcholine Receptor alpha3	1.48733	3.65416	0.0434389	0.214702	1.17751	3.43821	0.0313504	0.128167	-0.285169	4.15184	0.779707	0.988466
FBgn0015520	nonA-l	nonA-like	-1.07004	4.16663	0.173218	0.490644	2.22152	5.85329	4.07986e-05	0.000785655	3.31092	5.85945	0.00189218	0.034429
FBgn0015521	RpS21	Ribosomal protein S21	0.484213	10.3342	0.489129	0.801896	0.293637	10.2258	0.568634	0.790939	-0.158761	10.489	0.869713	0.998572
FBgn0015522	olf186-M	olf186-M	1.32057	1.11644	0.114198	0.38846	-3.24116	-0.0128873	0.00220249	0.0180157	-4.42171	0.807782	0.00117817	0.0246951
FBgn0015524	otp	orthopedia	0.223008	0.993317	0.850928	0.968335	2.27421	2.10033	0.000119627	0.00184369	2.13813	2.31618	0.0362715	0.240633
FBgn0015527	peng	penguin	-0.448177	8.40641	0.559103	0.836757	-0.712399	8.30363	0.195463	0.439437	-0.228976	7.99329	0.813335	0.991132
FBgn0015543	snoRNA:Me28S-A1322		-0.82467	-0.132542	0.554507	0.833539	2.08804	0.865113	0.00243963	0.0194631	2.92216	0.94453	0.0119229	0.115227
FBgn0015544	spag	spaghetti	-0.395022	5.39541	0.613616	0.864317	-0.897366	5.21454	0.107071	0.299793	-0.464716	4.92745	0.635102	0.953683
FBgn0015546	spel1	spellchecker1	-0.0878368	6.66856	0.924294	0.990784	-1.31031	6.26807	0.0192397	0.0901378	-1.19411	6.12272	0.224274	0.667801
FBgn0015550	tap	target of Poxn	0.584758	7.11552	0.407104	0.747423	1.03239	7.35545	0.049874	0.179402	0.483017	7.66113	0.619156	0.948079
FBgn0015553	tos	tosca	0.168006	4.0791	0.806598	0.954004	0.361518	4.14989	0.501283	0.742747	0.216272	4.24757	0.829051	0.994203
FBgn0015558	tty	tweety	-1.23359	7.24654	0.107879	0.3755	-0.21965	7.54911	0.695545	0.868187	1.03899	7.01456	0.288964	0.744296
FBgn0015561	unpg	unplugged	1.70209	0.351205	0.0551812	0.250356	-2.8438	-0.757037	0.0535687	0.189219	-4.46512	0.167009	0.002138	0.0363292
FBgn0015569	alpha-Est10	alpha-Esterase-10	2.30204	2.94226	0.00266644	0.0318558	-2.63119	1.03586	0.000929998	0.00929083	-4.8305	2.85594	6.53421e-05	0.00334863
FBgn0015570	NA	NA	NA	NA	NA	NA	-0.767603	-0.844792	0.768979	0.912998	NA	NA	NA	NA
FBgn0015571	alpha-Est3	alpha-Esterase-3	-1.59023	1.26071	0.130019	0.416779	-0.323059	1.46785	0.63437	0.834164	1.23108	0.977414	0.343831	0.79723
FBgn0015572	alpha-Est4	alpha-Esterase-4	-4.53618	-0.437664	0.0213157	0.135107	-4.83478	-0.701028	0.00399034	0.0283332	NA	NA	NA	NA
FBgn0015575	alpha-Est7	alpha-Esterase-7	-5.26687	-0.0492525	0.00333072	0.037363	-5.61523	-0.243051	0.000234841	0.00313749	NA	NA	NA	NA
FBgn0015577	alpha-Est9	alpha-Esterase-9	-1.87674	2.8817	0.0197606	0.129625	-1.04206	3.01813	0.074897	0.236708	0.902462	2.04765	0.363881	0.816705
FBgn0015582	dare	defective in the avoidance of repellents	-0.956397	3.51642	0.235235	0.575919	-1.12817	3.4417	0.0510448	0.182321	-0.131014	2.84159	0.902876	1
FBgn0015589	Apc	APC-like	-0.426713	6.15822	0.578673	0.847493	0.549293	6.56895	0.294233	0.557754	0.983886	6.45659	0.314618	0.775401
FBgn0015591	AstA	Allatostatin A	3.77846	0.985475	5.53358e-05	0.00181603	0.383527	-0.792039	1	1	-3.4151	1.1444	0.00275224	0.0434908
FBgn0015600	toc	toucan	0.573893	7.76119	0.415438	0.752447	-1.85282	6.9401	0.00116362	0.0109214	-2.39617	7.28491	0.0186582	0.153724
FBgn0015602	BEAF-32	Boundary element-associated factor of 32kD	0.0580368	6.88339	0.918457	0.990252	0.308481	6.98346	0.551316	0.77863	0.279937	7.04013	0.773365	0.988201
FBgn0015609	CadN	Cadherin-N	-0.470301	6.17563	0.54139	0.831232	1.37585	7.09135	0.00931671	0.053254	1.8656	7.08363	0.0622266	0.326536
FBgn0015614	CanB2	Calcineurin B2	-0.0227725	4.96419	0.993716	1	-0.982007	4.61552	0.0815315	0.250103	-0.917899	4.52887	0.352226	0.805872
FBgn0015615	SMC3	Structural maintenance of chromosomes 3	-0.400638	7.14379	0.603383	0.859658	-0.119367	7.23567	0.83799	0.947446	0.305569	7.04043	0.753168	0.981507
FBgn0015618	Cdk8	Cyclin-dependent kinase 8	1.46077	5.03609	0.043974	0.216281	0.102877	4.26557	0.844786	0.949323	-1.33368	5.15498	0.177683	0.598455
FBgn0015621	Clp	Clipper	-0.237028	5.52959	0.769294	0.938432	-0.33849	5.47261	0.546886	0.775542	-0.0795593	5.33643	0.934575	1
FBgn0015622	Cnx99A	Calnexin 99A	-0.457771	7.69548	0.550627	0.833539	0.0986065	7.90192	0.839987	0.948404	0.585558	7.71352	0.546916	0.928423
FBgn0015623	Cpr	Cytochrome P450 reductase	-0.830602	4.36617	0.288291	0.64257	-0.378944	4.48979	0.503775	0.745253	0.480614	4.06751	0.631815	0.953683
FBgn0015625	CycB3	Cyclin B3	-2.00356	8.29628	0.0108439	0.0858407	-1.63003	8.34601	0.00386831	0.0278026	0.40836	7.04815	0.674625	0.964275
FBgn0015663	Ugt36A1	UDP-glycosyltransferase family 36 member A1	-2.80539	0.755579	0.00963139	0.0794356	-1.47622	0.795296	0.0417874	0.158426	1.42793	-0.17717	0.27851	0.728862
FBgn0015664	Dref	DNA replication-related element factor	-0.168437	7.62063	0.837266	0.963227	-0.142598	7.61644	0.80406	0.928894	0.0464133	7.52876	0.962312	1
FBgn0015714	Cyp6a17	Cytochrome P450-6a17	-3.01509	-0.0249283	0.0156146	0.110035	-2.446	-0.192116	0.0185885	0.087935	NA	NA	NA	NA
FBgn0015721	ktub	king tubby	-0.016145	5.32948	1	1	0.275085	5.44217	0.596185	0.807686	0.318758	5.47363	0.746398	0.981507
FBgn0015737	Hmu	Hemomucin	-0.298392	7.18211	0.703213	0.910867	-0.529508	7.08425	0.336656	0.600687	-0.211611	6.88135	0.827616	0.994203
FBgn0015754	Lis-1	Lissencephaly-1	0.351525	6.61289	0.612674	0.863666	0.960155	6.92683	0.0681879	0.221932	0.638489	7.13321	0.512132	0.913839
FBgn0015756	RpL9	Ribosomal protein L9	0.267347	11.2865	0.69512	0.905932	0.350844	11.3131	0.497616	0.74048	0.112999	11.4679	0.90706	1
FBgn0015765	p38a	p38a MAP kinase	-0.155684	3.93341	0.851804	0.968394	-1.77979	3.46441	0.00261329	0.0206129	-1.607	3.23915	0.11202	0.464203
FBgn0015766	Msr-110	Msr-110	-1.26866	5.77937	0.100948	0.361765	-1.32313	5.74683	0.0186591	0.0881946	-0.0614412	4.88873	0.950963	1
FBgn0015772	Nak	Numb-associated kinase	-0.986452	5.37966	0.197771	0.527661	-0.512425	5.50521	0.355571	0.619	0.497947	4.99013	0.609993	0.946599
FBgn0015773	NetA	Netrin-A	1.74646	3.1448	0.0191887	0.127313	0.338848	2.31265	0.566774	0.789511	-1.39725	3.33689	0.166879	0.575337
FBgn0015774	NetB	Netrin-B	1.62237	4.3774	0.0266104	0.159128	2.16695	4.7576	6.7659e-05	0.00117342	0.5402	5.36318	0.581967	0.934354
FBgn0015776	nrv1	nervana 1	0.162643	2.8062	0.82033	0.957944	0.927405	3.16021	0.0897168	0.267141	0.756182	3.27881	0.45142	0.882844
FBgn0015777	nrv2	nervana 2	0.372646	7.44344	0.591989	0.853092	0.451793	7.46886	0.386033	0.647527	0.101965	7.67073	0.916518	1
FBgn0015778	rin	rasputin	-0.728074	9.96948	0.338165	0.691683	-0.59701	9.99827	0.277158	0.53911	0.151888	9.56789	0.875402	1
FBgn0015781	P5cr	Pyrroline 5-carboyxlate reductase	-0.293986	4.76629	0.718584	0.917541	-0.11594	4.81492	0.846315	0.949821	0.214481	4.67984	0.830749	0.994203
FBgn0015789	Rab10	Rab10	-0.318604	6.22723	0.683722	0.899275	-0.462017	6.15918	0.403707	0.664587	-0.108214	5.96152	0.912587	1
FBgn0015790	Rab11	Rab11	0.117512	7.48013	0.853703	0.969308	0.126167	7.46907	0.799916	0.927367	0.0297194	7.53915	0.975949	1
FBgn0015791	Rab14	Rab14	0.404832	5.86804	0.56333	0.839054	-0.123176	5.61673	0.833691	0.944754	-0.49382	5.84092	0.612048	0.947056
FBgn0015793	Rab19	Rab19	0.13328	3.7895	0.840504	0.964939	0.671404	4.03023	0.21173	0.460618	0.553972	4.14735	0.576765	0.933497
FBgn0015794	Rab18	Rab18	0.601143	6.24625	0.395359	0.739421	-0.101097	5.90214	0.866317	0.957603	-0.681319	6.23033	0.484599	0.902172
FBgn0015795	Rab7	Rab7	0.346856	6.49007	0.61756	0.866299	-0.400345	6.16054	0.470438	0.718763	-0.720082	6.34065	0.46051	0.88845
FBgn0015797	Rab6	Rab6	0.537557	5.85415	0.447017	0.775025	0.336192	5.73839	0.519424	0.755617	-0.165892	6.02803	0.86603	0.998572
FBgn0015799	Rbf	Retinoblastoma-family protein	-0.253619	6.39574	0.748987	0.929978	-0.0703229	6.4518	0.9106	0.97718	0.218608	6.33367	0.822646	0.994203
FBgn0015801	Reg-5	Rhythmically expressed gene 5	-7.71675	1.78371	2.41806e-06	0.00014183	0.116856	2.48353	0.826494	0.940485	7.81572	1.67446	1.16562e-05	0.00111302
FBgn0015803	RtGEF	Rho-type guanine nucleotide exchange factor	-0.626808	5.68764	0.413626	0.751347	-0.0549724	5.88257	0.934686	0.986908	0.583981	5.60135	0.55082	0.930555
FBgn0015805	HDAC1	Histone deacetylase 1	-0.506172	8.746	0.507811	0.814256	0.326525	9.07609	0.527533	0.762581	0.858626	8.90771	0.378422	0.829967
FBgn0015808	ScpX	Sterol carrier protein X-related thiolase	1.0488	6.15989	0.142961	0.440959	-0.419613	5.4407	0.451583	0.701084	-1.44216	6.09429	0.145069	0.531033
FBgn0015818	Spx	Spliceosomal protein on the X	-0.626077	6.41223	0.413527	0.751347	-0.238435	6.53511	0.671185	0.855922	0.41904	6.22097	0.668041	0.961261
FBgn0015828	TfIIEalpha	Transcription factor IIEalpha	0.0371776	5.97649	0.940386	0.995931	0.142133	6.00561	0.778148	0.915338	0.140292	6.04418	0.886716	1
FBgn0015829	TfIIEbeta	Transcription factor IIEbeta	0.124184	4.74217	0.84517	0.967375	0.892142	5.11723	0.0924742	0.273083	0.789125	5.23587	0.424548	0.865837
FBgn0015834	eIF3i	eukaryotic translation initiation factor 3 subunit i	-0.0663707	9.0576	0.946863	0.997521	-0.319346	8.94354	0.564067	0.787606	-0.22267	8.88969	0.818209	0.993375
FBgn0015838	Vang	Van Gogh	-0.675182	6.17606	0.378484	0.724825	0.188568	6.49441	0.711603	0.878272	0.878932	6.23495	0.369498	0.821691
FBgn0015872	Drip	Drip	1.25632	4.31654	0.0843433	0.320708	0.379254	3.80884	0.477767	0.725714	-0.892858	4.50839	0.367006	0.819384
FBgn0015903	apt	apontic	-1.2628	8.28518	0.0995788	0.3599	-1.09302	8.31272	0.0486782	0.176326	0.182257	7.51068	0.851394	0.996735
FBgn0015904	ara	araucan	-1.37015	1.59173	0.110802	0.381698	0.415815	2.09933	0.47736	0.725196	1.82592	1.75584	0.0897459	0.40353
FBgn0015905	ast	asteroid	-0.833797	4.56028	0.279437	0.631296	-0.564609	4.62532	0.313526	0.579799	0.298583	4.16365	0.762897	0.982614
FBgn0015919	caup	caupolican	-0.798676	1.0259	0.434326	0.766168	-0.287692	1.08023	0.700674	0.871667	0.515389	0.808867	0.724443	0.977048
FBgn0015924	crq	croquemort	-1.05291	3.91406	0.172953	0.490279	-0.609317	4.01908	0.278765	0.540355	0.486633	3.47468	0.620895	0.948473
FBgn0015925	csul	capsuleen	0.896423	5.75681	0.210042	0.547136	-0.149172	5.22972	0.799299	0.927367	-1.02395	5.76086	0.296962	0.753645
FBgn0015926	dah	discontinuous actin hexagon	-0.496111	3.83149	0.537005	0.828781	-0.245969	3.89543	0.670698	0.855922	0.289371	3.65888	0.7832	0.988638
FBgn0015929	dpa	disc proliferation abnormal	0.233796	8.59764	0.729894	0.921931	-0.58058	8.25712	0.291106	0.555219	-0.793504	8.36507	0.415209	0.860339
FBgn0015946	grim	grim	0.145939	4.60111	0.831247	0.960724	-0.426204	4.35818	0.448121	0.697764	-0.512044	4.42523	0.606813	0.945248
FBgn0015949	hrg	hiiragi	-0.999375	7.06701	0.190689	0.517662	-0.525435	7.19669	0.340324	0.603825	0.502332	6.66261	0.605941	0.944443
FBgn0016013	Faa	Fumarylacetoacetase	4.07761	0.564001	9.35313e-05	0.00281795	NA	NA	NA	NA	-3.93899	0.673755	0.00203901	0.0363292
FBgn0016031	lama	lamina ancestor	0.841124	5.8712	0.238907	0.581017	0.0850212	5.47379	0.862537	0.955917	-0.748659	5.94636	0.444608	0.8779
FBgn0016032	lbm	late bloomer	0.312242	0.790774	0.845612	0.967459	2.31402	1.85705	0.000119281	0.00184267	2.06428	2.07198	0.0449804	0.269738
FBgn0016034	mael	maelstrom	1.82729	4.02699	0.0132135	0.0964295	-0.843256	2.68406	0.154446	0.377463	-2.63667	3.98416	0.0117191	0.113651
FBgn0016036	mei-P22	meiotic P22	-2.27396	0.40076	0.0386825	0.204092	-3.50485	0.157393	0.000487557	0.005551	NA	NA	NA	NA
FBgn0016038	Vsp37A	Vacuolar protein sorting 37A	1.08084	5.8902	0.131839	0.420324	0.129855	5.37151	0.799637	0.927367	-0.919046	5.99644	0.348126	0.801085
FBgn0016041	Tom40	Translocase of outer membrane 40	-0.117673	6.62197	0.89257	0.981195	-0.528277	6.45334	0.338947	0.602435	-0.389334	6.34554	0.689129	0.967925
FBgn0016053	pgc	polar granule component	-7.06207	1.22943	3.56541e-05	0.00129539	-1.35667	1.4208	0.0282947	0.119842	5.71387	0.0876806	0.00367843	0.052958
FBgn0016054	phr6-4	(6-4)-photolyase	-0.595895	4.43792	0.446685	0.774952	-0.734812	4.37561	0.191144	0.432364	-0.123292	3.99164	0.902761	1
FBgn0016059	Sema1b	Semaphorin 1b	-0.509119	6.29503	0.505748	0.813549	0.0262212	6.48609	0.948073	0.994218	0.54542	6.26344	0.574758	0.933497
FBgn0016061	side	sidestep	2.56831	4.77159	0.000591312	0.0105679	2.32164	4.56209	2.24585e-05	0.000484246	-0.238925	5.57384	0.806357	0.991132
FBgn0016070	smg	smaug	-0.541664	5.64142	0.481053	0.796032	-0.973017	5.49159	0.0813565	0.249772	-0.431074	5.09675	0.661681	0.959133
FBgn0016075	vkg	viking	3.74282	2.08291	1.05189e-05	0.00048942	1.24893	0.344067	0.0868518	0.260766	-2.46394	2.38064	0.0234446	0.178413
FBgn0016076	vri	vrille	-1.10635	6.19892	0.150006	0.450959	-2.02094	5.99669	0.000467611	0.00537319	-0.905566	5.0742	0.35703	0.809566
FBgn0016078	wun	wunen	-1.73128	3.30238	0.0408619	0.207451	-0.50729	3.56744	0.379224	0.641459	1.21819	2.83754	0.249701	0.695167
FBgn0016081	fry	furry	-0.059112	6.04201	0.958117	1	0.280322	6.17713	0.588517	0.803759	0.357597	6.18465	0.714738	0.973554
FBgn0016119	ATPsynCF6	ATP synthase, coupling factor 6	1.567	8.04857	0.0296243	0.16917	0.117257	7.20451	0.812969	0.933107	-1.42563	8.16885	0.148439	0.537556
FBgn0016120	ATPsynD	ATP synthase, subunit D	0.791725	8.34548	0.264295	0.615238	0.14547	8.00099	0.771736	0.914441	-0.614945	8.44394	0.526811	0.918599
FBgn0016122	Acer	Angiotensin-converting enzyme-related	2.23717	4.44387	0.00253696	0.0310834	1.66928	4.01484	0.00217166	0.0178086	-0.559775	5.03064	0.569219	0.933497
FBgn0016123	Alp4	Alkaline phosphatase 4	2.41643	2.17234	0.00258914	0.0315824	-1.1051	0.4935	0.131805	0.342022	-3.47568	2.18597	0.00216945	0.0367228
FBgn0016126	CaMKI	Calcium/calmodulin-dependent protein kinase I	-0.684149	5.88161	0.371824	0.71942	0.855857	6.54743	0.103971	0.295333	1.56426	6.41688	0.114923	0.468753
FBgn0016131	Cdk4	Cyclin-dependent kinase 4	-1.75661	3.98581	0.0330238	0.183268	-0.703948	4.20492	0.211888	0.460782	1.05351	3.38562	0.308797	0.767492
FBgn0016641	PTP-ER	Protein tyrosine phosphatase-ERK/Enhancer of Ras1	-1.14124	5.23356	0.140626	0.437081	-0.139326	5.53666	0.811238	0.932268	1.03205	5.05852	0.297953	0.754302
FBgn0016660	H15	H15	-7.25737	1.39477	1.64354e-05	0.000697052	-1.1851	1.65341	0.0689302	0.223478	6.10362	0.335603	0.00153756	0.0295148
FBgn0016672	Ipp	Inositol polyphosphate 1-phosphatase	0.466502	5.75436	0.509134	0.815031	-0.0106935	5.51653	0.999237	1	-0.438567	5.76599	0.653855	0.957716
FBgn0016684	NaPi-T	Na[+]-dependent inorganic phosphate cotransporter	-3.29241	0.138023	0.00847992	0.0741539	-0.630524	0.303787	0.53664	0.769581	2.77328	-0.277824	0.0632297	0.329018
FBgn0016685	Nlp	Nucleoplasmin	-0.114839	9.79021	0.89415	0.981662	0.136028	9.88399	0.784942	0.919521	0.283573	9.84571	0.769737	0.985616
FBgn0016687	Nurf-38	Nucleosome remodeling factor - 38kD	0.430516	8.72115	0.537163	0.828781	-0.294786	8.38805	0.595419	0.807686	-0.69822	8.62258	0.472774	0.894856
FBgn0016691	ATPsynO	ATP synthase, oligomycin sensitivity conferring protein	1.66199	8.39029	0.0212857	0.135107	0.707736	7.77593	0.176754	0.412143	-0.921317	8.69377	0.345071	0.798404
FBgn0016693	Past1	Putative Achaete Scute Target 1	0.188834	5.39275	0.780778	0.942464	-0.424275	5.1262	0.446895	0.696842	-0.584613	5.21747	0.551296	0.930796
FBgn0016694	Pdp1	PAR-domain protein 1	-1.39342	4.5166	0.0777372	0.309238	-0.99444	4.59072	0.0779682	0.242705	0.405399	3.78528	0.688071	0.967925
FBgn0016696	Pitslre	Pitslre	-0.892389	7.47025	0.241823	0.585419	0.213102	7.86792	0.676531	0.85924	1.13305	7.54544	0.248063	0.692976
FBgn0016697	Prosalpha5	Proteasome alpha5 subunit	0.708138	7.81926	0.31714	0.671484	0.556949	7.72311	0.286418	0.549677	-0.120134	8.0969	0.901465	1
FBgn0016698	Ptpa	Phosphotyrosyl phosphatase activator	0.0673993	5.77504	0.908286	0.987592	-0.316027	5.60434	0.571893	0.79141	-0.352847	5.62583	0.718285	0.975526
FBgn0016701	Rab4	Rab4	0.000553083	5.93697	0.982062	1	-0.253573	5.81988	0.652449	0.845465	-0.236771	5.80665	0.808135	0.991132
FBgn0016715	NA	NA	NA	NA	NA	NA	0.939259	-0.467057	0.293454	0.557183	4.67633	-0.481051	0.031713	0.217761
FBgn0016726	RpL29	Ribosomal protein L29	1.2004	9.99673	0.0930919	0.344356	0.768437	9.72449	0.14224	0.359673	-0.401015	10.3488	0.679004	0.966225
FBgn0016754	sba	six-banded	-1.75985	7.01452	0.0241379	0.147492	-1.92109	6.97049	0.000784131	0.00808676	-0.131919	5.68483	0.89416	1
FBgn0016756	Usp47	Ubiquitin specific protease 47	-1.25143	7.82902	0.102653	0.365383	-0.62943	7.98869	0.252623	0.51008	0.649111	7.32804	0.504902	0.909947
FBgn0016762	angel	angel	0.458517	3.63372	0.52643	0.824099	-0.689632	3.15341	0.230239	0.482543	-1.09742	3.41241	0.277884	0.728862
FBgn0016794	dos	daughter of sevenless	-0.104303	4.43671	0.907777	0.987478	0.0780147	4.49337	0.875278	0.96076	0.201869	4.46098	0.841088	0.996735
FBgn0016797	fz2	frizzled 2	-0.512667	5.87901	0.504391	0.812671	1.16481	6.67343	0.0273979	0.117121	1.69673	6.62924	0.0883641	0.400164
FBgn0016917	Stat92E	Signal-transducer and activator of transcription protein at 92E	-0.615442	5.73127	0.423911	0.758132	-0.248475	5.84291	0.659151	0.848456	0.372817	5.53329	0.70373	0.971602
FBgn0016919	nompB	no mechanoreceptor potential B	0.450439	0.0171584	0.763589	0.935363	-0.593812	-0.386217	0.561896	0.785691	-0.952222	-0.14295	0.619462	0.948079
FBgn0016920	nompC	no mechanoreceptor potential C	5.24125	-0.44482	0.00173576	0.0229224	NA	NA	NA	NA	-5.18663	-0.351964	0.0179019	0.149516
FBgn0016926	Pino	Pinocchio	-0.937018	4.69738	0.229811	0.569163	-0.340919	4.86581	0.546553	0.775464	0.611816	4.41824	0.538188	0.924003
FBgn0016930	Dyrk2	Dual-specificity tyrosine phosphorylation-regulated kinase 2	-0.214607	6.22218	0.789308	0.946363	0.476777	6.51671	0.361744	0.625146	0.705657	6.47049	0.469247	0.894002
FBgn0016970	l(2)k10201	lethal (2) k10201	-0.974684	4.41221	0.215622	0.554102	-0.618023	4.49446	0.273936	0.535455	0.380135	3.96712	0.707925	0.972771
FBgn0016975	stnB	stoned B	-0.80833	3.57812	0.309744	0.663136	2.0099	5.01817	0.000204242	0.00284436	2.8509	5.03913	0.00648956	0.0778747
FBgn0016976	stnA	stoned A	-0.80833	3.57812	0.309744	0.663136	2.0099	5.01817	0.000204242	0.00284436	2.8509	5.03913	0.00648956	0.0778747
FBgn0016977	spen	split ends	-0.540879	8.86545	0.478343	0.793903	-0.134797	9.00023	0.814913	0.934281	0.434145	8.74165	0.654393	0.957716
FBgn0016978	snRNP-U1-70K	small ribonucleoprotein particle U1 subunit 70K	0.301521	7.20495	0.661374	0.890652	0.703998	7.39785	0.179289	0.416057	0.430527	7.57528	0.657738	0.9584
FBgn0016983	smid	smallminded	-0.392595	8.7832	0.610242	0.863248	-0.882386	8.61092	0.109597	0.304349	-0.459943	8.31073	0.63548	0.953683
FBgn0016984	sktl	skittles	-0.713221	5.62874	0.353472	0.70481	-0.708502	5.61156	0.20203	0.449676	0.0324318	5.17467	0.976337	1
FBgn0017414	cag	cag	0.212376	3.14163	0.759717	0.934362	1.16825	3.62573	0.031417	0.128298	0.962733	3.78284	0.341615	0.796968
FBgn0017418	ari-1	ariadne 1	-0.612869	5.10478	0.428664	0.763613	-0.237456	5.21964	0.677277	0.85935	0.394099	4.91203	0.688679	0.967925
FBgn0017424	NA	NA	NA	NA	NA	NA	6.22308	-0.146011	8.47878e-07	3.28818e-05	6.01499	0.267489	0.00180784	0.0331645
FBgn0017429	CG5989		0.671196	5.1234	0.346589	0.69869	0.0904752	4.82072	0.856463	0.952661	-0.575619	5.19478	0.557016	0.932737
FBgn0017430	Nelf-E	Negative elongation factor E	0.176429	4.97687	0.795292	0.949672	0.554049	5.13914	0.293483	0.557183	0.390411	5.25653	0.691506	0.967925
FBgn0017448	CG2187		-1.61539	0.27265	0.292401	0.648362	0.590706	0.684073	0.378667	0.641076	2.10022	0.516277	0.16994	0.581492
FBgn0017457	U2af38	U2 small nuclear riboprotein auxiliary factor 38	0.225268	7.24118	0.739155	0.925311	0.512919	7.36791	0.32599	0.592525	0.318085	7.50884	0.743395	0.980596
FBgn0017482	T3dh	Type III alcohol dehydrogenase	-7.1011	1.26126	2.97941e-05	0.00112514	-1.77326	1.37502	0.00461455	0.0314076	5.30969	-0.154818	0.0107573	0.10598
FBgn0017545	RpS3A	Ribosomal protein S3A	-0.686084	10.6851	0.366853	0.715946	-0.0782829	10.8949	0.897405	0.971986	0.632509	10.5839	0.514923	0.916052
FBgn0017550	Rga	Regena	-1.13758	7.48368	0.137178	0.429978	-0.242352	7.75339	0.664605	0.852686	0.92902	7.24377	0.341983	0.796968
FBgn0017551	Rca1	Regulator of cyclin A1	-0.595927	5.52649	0.438765	0.769443	0.43733	5.93661	0.403444	0.664317	1.05674	5.75606	0.28239	0.735056
FBgn0017558	Pdk	Pyruvate dehydrogenase kinase	-0.0347285	4.08848	0.992063	1	0.755999	4.45025	0.156545	0.380926	0.812003	4.49978	0.415972	0.860919
FBgn0017561	Ork1	Open rectifier K[+] channel 1	-2.99238	-0.0320043	0.0156146	0.110035	-2.30241	-0.175464	0.0392084	0.151739	NA	NA	NA	NA
FBgn0017566	ND-75	NADH dehydrogenase (ubiquinone) 75 kDa subunit	0.724262	8.04554	0.306398	0.660564	0.162713	7.74706	0.74723	0.901178	-0.536942	8.1466	0.580305	0.933636
FBgn0017567	ND-23	NADH dehydrogenase (ubiquinone) 23 kDa subunit	-0.0349236	6.59458	0.98219	1	-0.171134	6.5223	0.764549	0.911966	-0.112855	6.48825	0.908114	1
FBgn0017572	Mo25	Mo25	-0.223225	6.34082	0.781522	0.94304	0.0254094	6.42793	0.949503	0.99451	0.267442	6.32802	0.784358	0.988648
FBgn0017577	Mcm5	Minichromosome maintenance 5	0.230245	8.5472	0.733717	0.924423	-0.694004	8.17224	0.207201	0.456185	-0.894474	8.27609	0.359205	0.812452
FBgn0017578	Max	Max	-0.685457	5.93525	0.371991	0.71942	-0.418798	6.00823	0.45041	0.699944	0.291021	5.63218	0.76551	0.983925
FBgn0017579	RpL14	Ribosomal protein L14	0.69966	10.9957	0.322209	0.675347	0.506923	10.8791	0.33039	0.597272	-0.164481	11.2483	0.865046	0.998572
FBgn0017581	Lk6	Lk6 kinase	-0.235123	9.37909	0.766614	0.937071	-0.664808	9.2136	0.226514	0.477437	-0.406915	9.02805	0.674699	0.964275
FBgn0017590	klg	klingon	1.16185	4.56635	0.10894	0.377644	3.11427	6.02478	2.17992e-08	1.51227e-06	1.98424	6.38801	0.0484151	0.285281
FBgn0019624	COX5A	Cytochrome c oxidase subunit 5A	0.935807	8.26103	0.188506	0.514524	1.06993	8.32584	0.0419633	0.158843	0.166091	8.77799	0.864036	0.998572
FBgn0019637	Atu	Another transcription unit	-0.012039	7.28552	0.994622	1	0.0345945	7.29157	0.935037	0.987091	0.0835486	7.29575	0.931845	1
FBgn0019643	AANAT1	Arylalkylamine N-acetyltransferase 1	-0.474813	1.5569	0.616665	0.866299	2.43301	3.09722	1.86046e-05	0.000413841	2.91909	3.20865	0.00690554	0.0792081
FBgn0019644	ATPsynB	ATP synthase, subunit B	0.702354	8.432	0.320783	0.67428	-0.0864774	8.03882	0.885807	0.965631	-0.756349	8.43236	0.437144	0.875164
FBgn0019650	toy	twin of eyeless	0.471479	4.30178	0.507748	0.814256	0.640573	4.36554	0.228365	0.480521	0.177432	4.62661	0.858103	0.997787
FBgn0019660	lncRNA:roX2	long non-coding RNA on the X 2	-0.230376	2.98474	0.833195	0.961469	2.37592	4.48956	1.54713e-05	0.000357023	2.59579	4.63711	0.0137892	0.12648
FBgn0019661	lncRNA:roX1	long non-coding RNA on the X 1	-1.14719	9.55403	0.133231	0.423135	0.383852	10.1043	0.459041	0.708252	1.54646	9.74994	0.11804	0.477633
FBgn0019662	qm	quemao	-0.543217	5.16442	0.484648	0.798961	-0.871984	5.04278	0.117815	0.318009	-0.29632	4.66298	0.763167	0.982614
FBgn0019686	lok	loki	-0.308834	6.85992	0.692508	0.904131	-1.76939	6.44986	0.00191785	0.0161786	-1.44077	6.11406	0.145802	0.531901
FBgn0019809	gcm2	gcm2	-0.413571	0.472768	0.607955	0.861654	0.094657	0.516991	1	1	0.537557	0.439399	0.62085	0.948473
FBgn0019830	colt	congested-like trachea	0.238359	4.96588	0.729545	0.921711	0.490023	5.07034	0.352967	0.616271	0.263433	5.21549	0.788186	0.990206
FBgn0019890	Smg5	Smg5 nonsense mediated mRNA decay factor	0.00676154	7.13056	0.974309	1	-0.0797581	7.08003	0.895995	0.970741	-0.0657509	7.08612	0.946454	1
FBgn0019925	Surf4	Surfeit 4	0.109869	5.92732	0.862538	0.971449	0.270636	5.98613	0.601487	0.811667	0.164726	6.0557	0.867268	0.998572
FBgn0019929	Ser7	Ser7	7.17939	0.875305	2.10082e-07	1.83855e-05	NA	NA	NA	NA	-7.15443	1.04247	9.40881e-05	0.00429042
FBgn0019932	SamDC	S-adenosylmethionine decarboxylase	-0.35949	3.17863	0.656381	0.887802	1.06964	3.82953	0.0489491	0.176815	1.44756	3.81298	0.147812	0.535705
FBgn0019936	RpS20	Ribosomal protein S20	0.297987	10.4285	0.664153	0.891765	0.306329	10.4178	0.552471	0.779562	0.033183	10.5856	0.972714	1
FBgn0019938	RpI1	RNA polymerase I subunit	-0.0236679	8.55496	0.993455	1	-2.19253	7.96325	0.00014814	0.00217136	-2.14026	7.8133	0.0337682	0.22795
FBgn0019949	Cdk9	Cyclin-dependent kinase 9	0.399004	5.38807	0.568774	0.840991	0.37691	5.36212	0.471196	0.71897	-0.00894685	5.57561	0.994634	1
FBgn0019952	Orct	Organic cation transporter	1.7581	2.53468	0.023037	0.142973	-0.447282	1.41568	0.513505	0.751682	-2.12261	2.5536	0.0477181	0.282067
FBgn0019957	ND-42	NADH dehydrogenase (ubiquinone) 42 kDa subunit	0.6291	7.69832	0.372923	0.71942	-0.0271961	7.36781	0.974163	1	-0.632323	7.71762	0.515506	0.916052
FBgn0019960	Mitofilin	Mitofilin	0.416053	7.40581	0.551142	0.833539	-0.306982	7.0749	0.580887	0.799007	-0.701492	7.29796	0.471259	0.89485
FBgn0019968	Khc-73	Kinesin heavy chain 73	-0.515748	6.12283	0.503799	0.812192	0.125595	6.35778	0.80198	0.928274	0.662703	6.15879	0.497527	0.90763
FBgn0019972	Drice	Death related ICE-like caspase	-1.04608	5.97098	0.173509	0.490835	0.347887	6.47147	0.503577	0.745158	1.41009	6.13551	0.154757	0.549918
FBgn0019982	Gs1l	GS1-like	-0.062879	6.40577	0.951662	0.999331	-0.24355	6.31766	0.664144	0.852231	-0.126681	6.27349	0.897028	1
FBgn0019985	mGluR	metabotropic Glutamate Receptor	1.88399	1.72088	0.0193592	0.127865	2.06257	1.82198	0.000640498	0.00682607	0.167316	2.53143	0.878051	1
FBgn0019990	Gcn2	Gcn2	-0.0920135	5.77753	0.92129	0.990665	-0.70313	5.53986	0.205227	0.453537	-0.589587	5.44708	0.547241	0.928423
FBgn0020018	Ppox	Protoporphyrinogen oxidase	-0.37169	4.73369	0.635897	0.875848	-0.597381	4.63862	0.286428	0.549677	-0.175033	4.40582	0.859106	0.997788
FBgn0020224	Cbl	Cbl proto-oncogene	-0.328805	6.09011	0.675673	0.896277	0.343518	6.36055	0.508982	0.748745	0.706057	6.2698	0.470424	0.894682
FBgn0020235	ATPsyngamma	ATP synthase, gamma subunit	0.735337	8.72064	0.29897	0.653879	0.401455	8.53004	0.439498	0.690596	-0.305953	8.9246	0.75219	0.981507
FBgn0020236	ATPCL	ATP citrate lyase	0.254233	8.09776	0.709158	0.913751	-0.614147	7.73746	0.264364	0.524557	-0.84273	7.85445	0.387425	0.835971
FBgn0020238	14-3-3epsilon	14-3-3epsilon	-0.0289801	10.548	0.987448	1	0.401637	10.7327	0.438832	0.69021	0.454995	10.7554	0.638841	0.954318
FBgn0020248	stet	stem cell tumor	1.06168	2.314	0.161273	0.470215	2.27536	3.09996	5.2159e-05	0.00095346	1.24472	3.50871	0.209784	0.648687
FBgn0020249	stck	steamer duck	-0.838423	4.87499	0.278633	0.630874	0.0539431	5.17731	0.910461	0.97718	0.916562	4.85252	0.353495	0.807352
FBgn0020251	sfl	sulfateless	-0.469326	5.07165	0.543526	0.831731	-0.165448	5.16574	0.775719	0.914927	0.313609	4.93303	0.748374	0.981507
FBgn0020255	Ran	Ran	0.266751	10.5831	0.695773	0.906355	-0.511389	10.2511	0.352076	0.615389	-0.751325	10.3784	0.439894	0.877054
FBgn0020257	Ppa	Partner of paired	0.570374	6.1575	0.41978	0.755494	0.304856	6.00863	0.55769	0.782518	-0.237179	6.31951	0.807678	0.991132
FBgn0020258	ppk	pickpocket	-0.619207	-0.219694	0.478081	0.793824	-2.95312	-0.643981	0.0279475	0.118732	NA	NA	NA	NA
FBgn0020261	pcm	pacman	-0.0155115	7.08297	0.998501	1	-0.273217	6.96354	0.62446	0.828731	-0.24147	6.94254	0.803832	0.991132
FBgn0020269	mspo	M-spondin	-0.620831	2.2781	0.462087	0.785362	2.36581	3.87531	2.12329e-05	0.000464089	3.02812	3.97076	0.0046752	0.062403
FBgn0020270	mre11	meiotic recombination 11	1.20692	7.83361	0.0917263	0.342637	-0.863495	6.87111	0.118166	0.318561	-2.03743	7.68919	0.0425848	0.263308
FBgn0020272	mst	misato	0.530484	5.71182	0.45378	0.779656	-1.53484	4.97646	0.007012	0.0424943	-2.04058	5.28506	0.0431789	0.263308
FBgn0020278	loco	locomotion defects	-0.416723	6.12744	0.590909	0.852437	-0.817545	5.97963	0.139911	0.356284	-0.377701	5.67927	0.698485	0.970159
FBgn0020279	lig	lingerer	-0.438864	9.50436	0.567101	0.840363	-0.202434	9.57803	0.718648	0.881654	0.260963	9.35296	0.787643	0.990206
FBgn0020294	ko	knockout	-0.317878	4.01554	0.6932	0.904712	0.611735	4.40755	0.252112	0.509635	0.918824	4.33501	0.353254	0.807352
FBgn0020299	stumps	stumps	-1.82546	0.467077	0.100916	0.361765	0.78996	1.08015	0.203675	0.451036	2.6257	0.856466	0.0423181	0.263308
FBgn0020300	geko	geko	-1.60885	0.934527	0.0749813	0.303102	-1.01144	0.978789	0.218866	0.469158	0.785286	0.34676	0.453969	0.882844
FBgn0020304	drongo	drongo	-1.25568	6.37556	0.102476	0.364988	-1.77351	6.25135	0.00187193	0.0159114	-0.493558	5.28713	0.615163	0.948076
FBgn0020305	dbe	dribble	-0.197058	6.30439	0.809286	0.954262	-0.494824	6.17918	0.371129	0.633335	-0.269092	6.03434	0.782572	0.988638
FBgn0020306	dom	domino	-1.35206	9.11741	0.0783166	0.310417	-0.625069	9.30183	0.255347	0.513245	0.743546	8.60074	0.444899	0.877957
FBgn0020307	dve	defective proventriculus	-0.221659	3.80653	0.795341	0.949672	-0.445513	3.70243	0.443165	0.69382	-0.184789	3.55764	0.853617	0.996735
FBgn0020309	crol	crooked legs	-0.949747	8.46411	0.212442	0.550163	0.061709	8.80966	0.894189	0.969536	1.02712	8.43326	0.293594	0.748695
FBgn0020312	Tmtc3	Transmembrane and tetratricopeptide repeat containing 3	-0.3464	5.8994	0.658155	0.888199	0.405848	6.20889	0.436997	0.689048	0.777854	6.10476	0.42697	0.866647
FBgn0020369	Rpt6	Regulatory particle triple-A ATPase 6	1.13953	8.26017	0.11075	0.381637	0.635247	7.95222	0.224663	0.474998	-0.46473	8.5559	0.631952	0.953683
FBgn0020370	TppII	tripeptidyl-peptidase II	0.616528	8.47277	0.382065	0.728268	-0.389764	8.00718	0.480136	0.727829	-0.982293	8.36048	0.314685	0.775401
FBgn0020372	TM4SF	Transmembrane 4 superfamily	2.04955	2.27366	0.00836137	0.073643	0.386507	1.29857	0.549294	0.777475	-1.61066	2.47764	0.12245	0.489801
FBgn0020377	Sr-CII	Scavenger receptor class C, type II	0.676589	1.43765	0.434759	0.766341	0.896225	1.50166	0.133861	0.345686	0.198736	1.82288	0.844894	0.996735
FBgn0020378	Sp1	Sp1	-1.70628	7.54973	0.0282782	0.166662	-0.468224	7.86163	0.395251	0.656809	1.28322	7.10102	0.192352	0.622706
FBgn0020379	Rfx	Rfx	0.17745	3.29069	0.805025	0.953422	-0.566925	2.97664	0.317396	0.584501	-0.714486	3.07066	0.476763	0.896676
FBgn0020381	Dredd	Death related ced-3/Nedd2-like caspase	-0.658479	5.03302	0.394519	0.739253	-0.116838	5.20794	0.845928	0.949623	0.562457	4.89996	0.569376	0.933497
FBgn0020385	pug	pugilist	-0.326691	6.12276	0.677042	0.896679	-0.147374	6.1763	0.799002	0.927271	0.220129	6.0098	0.821399	0.994004
FBgn0020386	Pdk1	Phosphoinositide-dependent kinase 1	-1.62609	7.15377	0.0362212	0.195311	-0.903123	7.31056	0.102256	0.291941	0.73858	6.4241	0.450001	0.882844
FBgn0020388	Gcn5	Gcn5 acetyltransferase	0.637758	6.56871	0.367722	0.716534	-0.148331	6.18506	0.79726	0.926229	-0.772785	6.54599	0.4284	0.867987
FBgn0020389	Papss	PAPS synthetase	0.942494	3.88876	0.192859	0.521622	0.749482	3.76394	0.165488	0.395704	-0.182179	4.24395	0.859978	0.997788
FBgn0020391	Nrk	Neurospecific receptor kinase	-0.87866	5.28226	0.256644	0.604963	1.42945	6.35974	0.00705698	0.0427437	2.3383	6.28786	0.0220325	0.173588
FBgn0020392	Nmt	N-myristoyl transferase	0.514776	6.74833	0.464481	0.788216	0.310542	6.6313	0.549095	0.777391	-0.18207	6.9065	0.851595	0.996735
FBgn0020399	Mst89B	Mst89B	-0.213722	1.4045	0.936651	0.994901	-1.8495	0.928026	0.00669309	0.0409481	-1.70419	0.735895	0.1239	0.49383
FBgn0020407	asun	asunder	0.174441	4.96196	0.795074	0.949646	-0.173146	4.79595	0.765036	0.911991	-0.335206	4.89111	0.733317	0.977877
FBgn0020412	JIL-1	JIL-1 kinase	-0.378823	7.18461	0.624247	0.8687	-0.391504	7.16445	0.478926	0.726487	0.00309692	6.93697	0.998244	1
FBgn0020414	Idgf3	Imaginal disc growth factor 3	-0.0017737	-0.630169	1	1	1.99418	-0.0902261	0.0103378	0.0577317	2.04303	0.126197	0.095134	0.41844
FBgn0020415	Idgf2	Imaginal disc growth factor 2	-4.1858	-0.601862	0.0565366	0.250356	-1.81654	-0.732652	0.332299	0.597491	NA	NA	NA	NA
FBgn0020416	Idgf1	Imaginal disc growth factor 1	-4.30041	-0.545205	0.0402223	0.205054	-2.80151	-0.772377	0.0535687	0.189219	NA	NA	NA	NA
FBgn0020429	GluRIIB	Glutamate receptor IIB	-6.89485	1.0958	6.94569e-05	0.00218886	-0.798685	1.41677	0.251372	0.50896	6.16525	0.376591	0.00113	0.0239097
FBgn0020440	Fak	Focal adhesion kinase	-0.150329	5.18234	0.858952	0.969633	0.664115	5.54898	0.208284	0.457401	0.840091	5.55443	0.391244	0.839181
FBgn0020443	eRF3	eukaryotic translation release factor 3	-0.376713	8.17641	0.625599	0.869896	-1.12498	7.93179	0.0427172	0.160858	-0.7266	7.60945	0.45549	0.884075
FBgn0020445	E23	Early gene at 23	1.13224	3.12897	0.124914	0.408837	-0.551163	2.34249	0.370407	0.632871	-1.67547	3.03559	0.0998378	0.431318
FBgn0020493	Dad	Daughters against dpp	0.433304	3.87347	0.552003	0.833539	0.832018	4.06438	0.121926	0.325341	0.405285	4.29263	0.678677	0.966163
FBgn0020496	CtBP	C-terminal Binding Protein	-0.676058	9.02463	0.374249	0.7206	0.187499	9.34653	0.711611	0.878272	0.883921	9.09015	0.364711	0.817509
FBgn0020497	emb	embargoed	-0.0747239	8.75579	0.937733	0.99532	-0.972114	8.43302	0.0785803	0.244072	-0.867669	8.32128	0.373551	0.826489
FBgn0020503	CLIP-190	Cytoplasmic linker protein 190	0.188745	6.3554	0.77952	0.942141	-0.411837	6.09551	0.457735	0.70692	-0.597384	6.17734	0.540953	0.926125
FBgn0020506	Amyrel	Amyrel	-4.29899	-0.54593	0.0402223	0.205054	-1.50402	-0.667224	0.25983	0.518407	NA	NA	NA	NA
FBgn0020510	Abi	Abelson interacting protein	0.612662	6.02004	0.387191	0.732845	-0.0610502	5.68496	0.925397	0.983904	-0.654135	6.03031	0.502509	0.908272
FBgn0020513	Paics	PAICS bifunctional enzyme	0.950918	6.96175	0.182313	0.505112	-1.09219	6.09446	0.0502247	0.180315	-2.03481	6.72206	0.0431214	0.263308
FBgn0020521	pio	piopio	0.122437	5.11682	0.852337	0.968523	0.694666	5.38445	0.18891	0.428848	0.544488	5.47148	0.577367	0.933497
FBgn0020545	kraken	kraken	-0.11934	5.29655	0.891581	0.981195	-1.30194	4.90643	0.020983	0.0960488	-1.11967	4.74427	0.25695	0.703416
FBgn0020556	lncRNA:bxd	bithoraxoid	-1.36379	0.359293	0.339206	0.691683	0.81445	0.865462	0.199631	0.445491	2.1189	0.755644	0.1239	0.49383
FBgn0020616	SA	Stromalin	-0.0932994	6.23845	0.918734	0.990407	0.478845	6.48564	0.359809	0.622959	0.59557	6.48923	0.540986	0.926125
FBgn0020617	Rx	Retinal Homeobox	-1.56133	4.25462	0.0527277	0.244709	2.92975	6.62492	1.06287e-07	5.67999e-06	4.50188	6.70185	6.34924e-05	0.00329924
FBgn0020618	Rack1	Receptor of activated protein kinase C 1	-0.495371	11.7066	0.516687	0.818436	-0.355382	11.7427	0.519575	0.755617	0.166015	11.4681	0.863814	0.998572
FBgn0020620	RN-tre	Related to the N terminus of tre oncogene	-1.09865	5.81126	0.152916	0.454259	-0.157599	6.0997	0.784603	0.919521	0.981945	5.62747	0.317752	0.778679
FBgn0020621	Pkn	Protein kinase N	-0.775318	6.86302	0.309106	0.662941	-1.23339	6.72157	0.0271215	0.116329	-0.449166	6.15154	0.645006	0.955451
FBgn0020622	Pi3K21B	Pi3K21B	0.726028	5.61983	0.30912	0.662941	0.117633	5.30194	0.815346	0.934393	-0.593839	5.7022	0.543208	0.927372
FBgn0020626	Osbp	Oxysterol binding protein	0.209504	5.47031	0.759609	0.934362	-0.229624	5.26918	0.68603	0.862471	-0.405194	5.37273	0.679796	0.966582
FBgn0020633	Mcm7	Minichromosome maintenance 7	0.0556481	8.81899	0.920265	0.990561	-0.363457	8.63588	0.510492	0.749622	-0.401559	8.64186	0.678788	0.966163
FBgn0020641	Lcp65Ad	Lcp65Ad	-4.02016	-0.673025	0.0808644	0.311998	-1.33107	-0.793443	0.24202	0.49827	NA	NA	NA	NA
FBgn0020647	KrT95D	Krueppel target at 95D	-0.86903	5.7788	0.257314	0.605847	0.215291	6.16525	0.675211	0.85796	1.10023	5.8531	0.263559	0.711572
FBgn0020653	Trxr-1	Thioredoxin reductase-1	1.1752	9.1142	0.100093	0.361165	0.118365	8.52991	0.81083	0.932044	-1.02902	9.21883	0.292469	0.747703
FBgn0020655	ArfGAP1	ADP-ribosylation factor GTPase activating protein 1	0.256931	6.42601	0.707183	0.912594	-0.172498	6.22494	0.762952	0.911673	-0.3954	6.36001	0.6845	0.967925
FBgn0020660	eIF4B	eukaryotic translation initiation factor 4B	-0.623852	6.01644	0.417091	0.753517	0.432698	6.43704	0.407554	0.668279	1.07963	6.24221	0.271887	0.721502
FBgn0020762	Atet	ABC transporter expressed in trachea	-0.558039	5.01814	0.471096	0.791524	-1.51287	4.74423	0.00797313	0.0472323	-0.912684	4.27079	0.355463	0.80859
FBgn0020764	Alas	Aminolevulinate synthase	0.592414	4.90684	0.403269	0.745856	0.0865414	4.6466	0.863729	0.956013	-0.470438	4.97495	0.63121	0.953683
FBgn0020767	Spred	Sprouty-related protein with EVH-1 domain	-0.46642	6.51327	0.544836	0.831731	0.513941	6.92	0.325482	0.592302	0.992132	6.78951	0.311123	0.771137
FBgn0020887	Su(z)12	Su(z)12	-0.49753	6.50203	0.51872	0.820061	-0.0732659	6.64653	0.90631	0.975388	0.447209	6.41956	0.647061	0.956679
FBgn0020906	NA	NA	NA	NA	NA	NA	-1.07608	-0.99129	0.571271	0.791039	NA	NA	NA	NA
FBgn0020907	Scp2	Sarcoplasmic calcium-binding protein 2	-0.251397	-0.0565607	0.860824	0.970583	-0.581367	-0.258539	0.680479	0.860603	-0.212248	-0.252286	1	1
FBgn0020908	Scp1	Sarcoplasmic calcium-binding protein 1	-1.16609	5.75822	0.12827	0.414302	0.0245727	6.14294	0.949827	0.994713	1.20877	5.69391	0.219272	0.659943
FBgn0020909	Rtc1	Rtc1	-0.9024	6.2126	0.237742	0.579463	-1.45246	6.06023	0.00997329	0.0560038	-0.498661	5.37547	0.610935	0.946822
FBgn0020910	RpL3	Ribosomal protein L3	-0.760343	12.066	0.317002	0.671484	-0.337589	12.1958	0.54109	0.772325	0.444451	11.8033	0.646569	0.956607
FBgn0020912	Ptx1	Ptx1	2.57224	0.749225	0.00477123	0.048224	0.169435	-0.405021	1	1	-2.43774	0.922244	0.0325671	0.221541
FBgn0020930	Dgkepsilon	Diacyl glycerol kinase epsilon	-0.0931299	5.58003	0.920251	0.990561	0.193011	5.68863	0.707229	0.875859	0.324428	5.67343	0.739825	0.979773
FBgn0021738	Crg-1	Circadianly Regulated Gene	0.74926	1.22412	0.387153	0.732845	0.779154	1.19191	0.217786	0.46823	0.0341169	1.56965	1	1
FBgn0021742	C901	C901	-4.81805	-0.297904	0.0119081	0.0900618	-5.11893	-0.548699	0.00201072	0.0166848	NA	NA	NA	NA
FBgn0021750	SerRS-m	Seryl-tRNA synthetase, mitochondrial	-0.946465	4.5934	0.224512	0.563333	-0.835451	4.60099	0.136177	0.349566	0.145242	4.03496	0.889877	1
FBgn0021760	chb	chromosome bows	-1.69603	9.07097	0.0289879	0.166962	-1.89952	9.02194	0.000865236	0.00878529	-0.198882	7.76905	0.837622	0.996735
FBgn0021761	Nup154	Nucleoporin 154kD	-0.349979	8.29537	0.651258	0.884323	-1.31169	7.99424	0.0187831	0.0885558	-0.936923	7.66813	0.337394	0.796968
FBgn0021764	sdk	sidekick	0.0947131	7.06054	0.878606	0.977835	-0.321454	6.87459	0.563035	0.786362	-0.424023	6.90206	0.662769	0.959133
FBgn0021765	scu	scully	0.234223	7.09091	0.72997	0.921931	-0.257668	6.86515	0.645161	0.840675	-0.461313	6.97692	0.635018	0.953683
FBgn0021767	org-1	optomotor-blind-related-gene-1	1.67842	0.147423	0.100883	0.361765	3.78418	1.47622	4.13724e-08	2.57059e-06	2.07003	1.85942	0.0466855	0.276811
FBgn0021768	nudC	nudC	0.00210563	7.02851	0.979208	1	-0.225258	6.92141	0.688358	0.864021	-0.201193	6.91454	0.83604	0.996612
FBgn0021776	mira	miranda	-0.938149	10.6697	0.217534	0.555096	-0.852162	10.6801	0.121809	0.325242	0.112946	10.0965	0.90715	1
FBgn0021795	Tapdelta	Translocon-associated protein delta	0.128461	7.10757	0.84184	0.965628	0.635849	7.34432	0.224677	0.474998	0.533689	7.45419	0.583112	0.934354
FBgn0021796	Tor	Target of rapamycin	-0.289133	6.33845	0.713203	0.915533	-0.0806618	6.4053	0.89506	0.970104	0.24754	6.26937	0.799791	0.990206
FBgn0021800	Reph	Regulator of eph expression	-2.45444	3.21706	0.00494432	0.0497455	2.33174	5.20384	1.92034e-05	0.000425562	4.78762	5.16813	4.05533e-05	0.00247063
FBgn0021814	Vps28	Vacuolar protein sorting 28	1.34334	5.88894	0.0621326	0.268786	0.699182	5.49004	0.185221	0.424442	-0.621202	6.20479	0.52339	0.918599
FBgn0021825	DCTN2-p50	Dynactin 2, p50 subunit	0.688668	6.53972	0.331308	0.685557	0.575948	6.4658	0.271909	0.532892	-0.0726057	6.83405	0.940761	1
FBgn0021847	Ttc7	Tetratricopeptide repeat domain 7	-0.502805	4.85917	0.51387	0.817467	0.761251	5.40491	0.150624	0.372193	1.28044	5.2932	0.195619	0.628004
FBgn0021856	l(2)k14505	lethal (2) k14505	0.44732	6.1926	0.524255	0.822771	0.00496251	5.97158	0.980397	1	-0.40417	6.20928	0.678424	0.966141
FBgn0021872	Xbp1	X box binding protein-1	0.281065	7.90778	0.681755	0.898725	0.305981	7.90559	0.553663	0.780465	0.0565239	8.06795	0.953785	1
FBgn0021874	Nle	Notchless	0.164477	6.63852	0.803501	0.953118	-0.671475	6.30196	0.224098	0.474457	-0.800039	6.35867	0.412757	0.857761
FBgn0021875	Zfrp8	Zinc finger protein RP-8	0.61715	5.58995	0.385581	0.731481	-0.109688	5.23578	0.855959	0.952567	-0.694746	5.58123	0.476875	0.896676
FBgn0021895	ytr	yantar	-0.223675	10.259	0.778368	0.942141	-2.11151	9.75999	0.000241689	0.00317953	-1.8671	9.45389	0.0615183	0.324277
FBgn0021906	RFeSP	Rieske iron-sulfur protein	0.935892	7.43278	0.188825	0.515007	0.466395	7.15994	0.371314	0.633547	-0.441074	7.66013	0.649567	0.956799
FBgn0021944	Coprox	Coproporphyrinogen oxidase	-0.616302	5.73399	0.423942	0.758132	-0.97423	5.61042	0.0803401	0.247817	-0.328011	5.1706	0.73844	0.979443
FBgn0021967	ND-PDSW	NADH dehydrogenase (ubiquinone) PDSW subunit	0.622432	7.04457	0.378373	0.724825	-0.00260919	6.72839	0.990754	1	-0.581346	7.07465	0.550065	0.929842
FBgn0021979	l(2)k09913	lethal (2) k09913	0.404922	6.81953	0.561918	0.838799	0.438449	6.82149	0.400658	0.662272	0.0619957	7.04254	0.949711	1
FBgn0021995	Rs1	Rs1	-0.328957	7.90811	0.672076	0.895007	-1.05625	7.66434	0.0567196	0.19681	-0.694059	7.37621	0.475871	0.896361
FBgn0022023	eIF3h	eukaryotic translation initiation factor 3 subunit h	-0.182978	8.93067	0.82131	0.95847	-0.247754	8.89154	0.656895	0.847114	-0.0355458	8.78476	0.970877	1
FBgn0022027	Vps25	Vacuolar protein sorting 25	1.91447	5.68312	0.00869819	0.0752865	1.09208	5.11449	0.0401161	0.154024	-0.796359	6.10374	0.415106	0.860339
FBgn0022029	l(2)k01209	lethal (2) k01209	0.506208	6.82785	0.471679	0.791992	-0.858826	6.26759	0.121078	0.3236	-1.35533	6.55157	0.169709	0.581129
FBgn0022069	Nnp-1	Nnp-1	-0.324356	7.72488	0.676802	0.896679	-1.11503	7.46413	0.0446718	0.166202	-0.759438	7.17422	0.435805	0.874114
FBgn0022097	Vha36-1	Vacuolar H[+] ATPase 36kD subunit 1	0.940914	6.29255	0.187445	0.512511	-0.225495	5.71019	0.689655	0.864604	-1.13132	6.27149	0.249093	0.694502
FBgn0022153	l(2)k05819	lethal (2) k05819	0.0975524	6.38225	0.876052	0.976667	-0.647395	6.08236	0.241705	0.498255	-0.723328	6.10081	0.458503	0.886687
FBgn0022160	Gpo1	Glycerophosphate oxidase 1	-0.128828	4.42348	0.890179	0.981195	-0.43732	4.28465	0.438661	0.690155	-0.274931	4.1887	0.780694	0.988563
FBgn0022213	Cse1	Chromosome segregation 1	0.383015	8.632	0.581477	0.849152	-0.602853	8.2136	0.273028	0.534385	-0.970951	8.4111	0.320189	0.782405
FBgn0022224	ubl	ubiquitin like	0.744236	5.15094	0.298219	0.653594	0.824473	5.179	0.119465	0.320941	0.101732	5.54882	0.918029	1
FBgn0022238	lolal	lola like	-0.260013	7.15586	0.741881	0.926691	0.116206	7.29866	0.814545	0.934188	0.402836	7.19779	0.678513	0.966141
FBgn0022288	l(2)09851	lethal (2) 09851	0.166696	7.17678	0.800843	0.951893	-0.765511	6.81018	0.165622	0.395854	-0.911946	6.8631	0.350674	0.804141
FBgn0022338	dnk	deoxyribonucleoside kinase	1.20394	7.09351	0.0927917	0.344296	-0.15973	6.37275	0.780722	0.916724	-1.33384	7.12076	0.175758	0.5952
FBgn0022343	CG3760		0.69028	8.04939	0.329109	0.683653	-0.120103	7.64841	0.836724	0.946751	-0.784125	8.03946	0.42078	0.863511
FBgn0022344	CG10340		1.14751	5.57868	0.110257	0.380532	0.261835	5.07992	0.613844	0.820741	-0.859695	5.73002	0.380825	0.831125
FBgn0022349	CG1910		-0.637194	8.49812	0.402664	0.745278	-0.127139	8.6707	0.826005	0.940127	0.5236	8.37148	0.589711	0.936052
FBgn0022355	Tsf1	Transferrin 1	-0.28373	-0.195885	0.919698	0.990561	-0.827318	-0.448962	0.408397	0.668469	-0.448177	-0.460115	1	1
FBgn0022359	Sodh-2	Sorbitol dehydrogenase-2	5.20639	3.44352	1.81075e-09	3.56556e-07	2.63845	1.25224	4.1319e-05	0.000794306	-2.49047	3.8232	0.0166169	0.144582
FBgn0022361	Pur-alpha	Purine-rich binding protein-alpha	0.235519	4.24371	0.738361	0.924995	0.402611	4.30635	0.450406	0.699944	0.181749	4.44439	0.858685	0.997788
FBgn0022382	Pka-R2	Protein kinase, cAMP-dependent, regulatory subunit type 2	2.38053	6.36758	0.00123165	0.0178468	1.56504	5.74282	0.00330404	0.0243905	-0.838839	6.89058	0.390064	0.837994
FBgn0022699	D19B	D19B	-1.54213	5.2479	0.0499287	0.235384	0.24602	5.8092	0.634559	0.834164	1.81948	5.34364	0.0714215	0.358778
FBgn0022702	Cht2	Chitinase 2	-1.74638	4.36048	0.0292869	0.167591	-0.0135463	4.83752	0.999425	1	1.73667	4.22281	0.0876225	0.398159
FBgn0022709	Adk1	Adenylate kinase 1	-0.845734	2.50184	0.304604	0.658216	0.809178	3.13556	0.143122	0.361167	1.70869	2.98441	0.0958449	0.420583
FBgn0022710	Ac13E	Adenylyl cyclase 13E	0.412653	2.51947	0.612096	0.863338	-0.753458	2.04382	0.211993	0.46083	-1.1289	2.27312	0.280885	0.732676
FBgn0022724	Taf8	TBP-associated factor 8	-0.897639	4.75837	0.246814	0.591376	-0.888388	4.7407	0.112336	0.309186	0.0546725	4.18846	0.962358	1
FBgn0022764	Sin3A	Sin3A	-0.567484	8.24106	0.457059	0.782329	-0.117823	8.39302	0.839695	0.948404	0.460335	8.12164	0.635414	0.953683
FBgn0022768	Pp2C1	Protein phosphatase 2C	-1.05766	6.32653	0.167297	0.481056	0.0100028	6.67545	0.971909	1	1.07738	6.25652	0.27221	0.722016
FBgn0022770	Peritrophin-A	Peritrophin A	2.15585	-0.301551	0.0711388	0.292268	2.36487	-0.3155	0.00955659	0.0543747	0.282873	0.334988	0.75152	0.981507
FBgn0022774	NA	NA	NA	NA	NA	NA	2.39342	0.232911	0.00309883	0.0233699	6.09244	0.333326	0.00153756	0.0295148
FBgn0022786	Hira	Hira	0.168298	5.84698	0.801092	0.951893	-0.194589	5.67684	0.733513	0.89141	-0.348988	5.76165	0.72053	0.976795
FBgn0022787	Hel89B	Helicase 89B	-1.06317	6.61197	0.164932	0.477228	0.24749	7.07056	0.630464	0.831515	1.33531	6.70328	0.176012	0.595539
FBgn0022800	Cad96Ca	Cadherin 96Ca	-1.6163	5.45473	0.0391592	0.205054	-2.72373	5.27797	5.9635e-06	0.000162454	-1.09297	3.87167	0.275802	0.726884
FBgn0022893	Df31	Decondensation factor 31	-0.258223	11.3026	0.742561	0.926882	0.373853	11.567	0.470451	0.718763	0.661313	11.4962	0.496063	0.90763
FBgn0022935	D19A	D19A	-0.355977	5.08471	0.647643	0.882873	0.118414	5.2586	0.813791	0.93357	0.491525	5.12169	0.615727	0.948079
FBgn0022936	CycH	Cyclin H	0.429561	6.16892	0.540155	0.830792	-0.494016	5.76248	0.373734	0.635873	-0.892527	5.99943	0.362356	0.814687
FBgn0022942	Cbp80	cap binding protein 80	-0.118465	7.80191	0.890641	0.981195	-0.359556	7.6944	0.515615	0.753381	-0.222135	7.60441	0.818979	0.993654
FBgn0022943	Cbp20	cap binding protein 20	1.0493	5.85422	0.143285	0.441572	1.07296	5.85377	0.042537	0.160515	0.040528	6.35616	0.967799	1
FBgn0022959	yps	ypsilon schachtel	-0.519422	10.171	0.496202	0.806604	-0.351999	10.2171	0.523752	0.759767	0.189504	9.92719	0.844866	0.996735
FBgn0022960	vimar	visceral mesodermal armadillo-repeats	-0.0695623	6.78841	0.944266	0.996018	0.109514	6.84879	0.8245	0.93972	0.19437	6.82866	0.841847	0.996735
FBgn0022981	rpk	ripped pocket	-2.44989	3.09125	0.00342479	0.0381082	-1.21432	3.26521	0.0361303	0.142694	1.28113	2.04999	0.217792	0.658268
FBgn0022984	qkr58E-3	quaking related 58E-3	-0.126227	5.70885	0.884767	0.98024	0.833636	6.15855	0.11356	0.311597	0.980471	6.17983	0.317528	0.778655
FBgn0022985	qkr58E-2	quaking related 58E-2	0.00175164	7.9938	0.979168	1	-1.60217	7.49084	0.00451533	0.0309705	-1.56765	7.39161	0.113559	0.465744
FBgn0022986	qkr58E-1	quaking related 58E-1	0.25748	5.96744	0.70704	0.912594	0.888732	6.28264	0.0917457	0.271374	0.652191	6.45313	0.504009	0.908865
FBgn0022987	qkr54B	quaking related 54B	-0.601346	6.26737	0.433542	0.765613	-0.0993277	6.43624	0.867826	0.958435	0.533652	6.16337	0.584342	0.934354
FBgn0023000	mth	methuselah	0.897659	4.36502	0.215931	0.554271	-0.115154	3.85357	0.850408	0.951471	-0.988753	4.38363	0.316281	0.777577
FBgn0023001	melt	melted	-1.26218	4.06274	0.108732	0.37704	-0.565116	4.2338	0.319832	0.586761	0.705688	3.58672	0.481164	0.898924
FBgn0023023	CRMP	Collapsin Response Mediator Protein	-0.950513	3.20233	0.232336	0.571741	2.92221	5.40042	1.39035e-07	7.1233e-06	3.94148	5.51999	0.000312003	0.00973659
FBgn0023076	Clk	Clock	3.10562	0.165448	0.00345234	0.0382484	0.177485	-1.04165	1	1	-3.00252	0.311289	0.0171448	0.147909
FBgn0023081	gek	genghis khan	0.592181	6.00811	0.402944	0.745512	0.534271	5.96391	0.308875	0.573918	-0.0367385	6.28109	0.970713	1
FBgn0023083	fray	frayed	-0.628181	4.92704	0.418589	0.754582	-1.01166	4.79401	0.071189	0.229006	-0.36611	4.3506	0.710958	0.973197
FBgn0023090	dtr	defective transmitter release	-0.212909	-0.638334	1	1	-0.195837	-0.871022	1	1	NA	NA	NA	NA
FBgn0023094	cyc	cycle	-0.159761	4.1502	0.847224	0.967728	1.6126	5.09455	0.0026435	0.0207666	1.80085	5.18001	0.0730064	0.364694
FBgn0023095	caps	capricious	-0.100411	5.06508	0.910796	0.987693	1.73852	6.08275	0.00113848	0.0107306	1.84099	6.18315	0.0660533	0.339286
FBgn0023096	btv	beethoven	-1.40286	4.40647	0.0770083	0.307598	-0.233563	4.73001	0.682614	0.861697	1.18879	4.14873	0.237141	0.682292
FBgn0023097	bon	bonus	-1.18955	7.20213	0.120739	0.400779	-0.497768	7.38908	0.366372	0.629152	0.706922	6.78813	0.468643	0.894002
FBgn0023129	aay	astray	2.00358	2.55804	0.00950765	0.0786503	1.05343	1.92366	0.0742648	0.235643	-0.948014	2.92255	0.357013	0.809566
FBgn0023130	a6	a6	-0.0919958	4.47519	0.928438	0.99214	-0.148857	4.43132	0.799835	0.927367	-0.0344835	4.40045	0.97562	1
FBgn0023143	Uba1	Ubiquitin activating enzyme 1	0.391904	9.65801	0.572867	0.842716	0.0170374	9.4704	0.960696	0.998884	-0.346412	9.68348	0.720695	0.97685
FBgn0023167	SmD3	Small ribonucleoprotein particle protein SmD3	0.696526	8.02328	0.324883	0.678244	0.553965	7.93276	0.28889	0.55326	-0.112334	8.30294	0.907796	1
FBgn0023169	AMPKalpha	AMP-activated protein kinase alpha subunit	0.154587	6.30635	0.814574	0.955627	0.072674	6.25304	0.879593	0.963532	-0.0460575	6.34063	0.962927	1
FBgn0023170	RpL39	Ribosomal protein L39	0.567126	10.0481	0.420017	0.755797	0.726398	10.1197	0.16506	0.395163	0.186554	10.4179	0.847218	0.996735
FBgn0023171	rnh1	ribonuclease H1	0.00981253	5.32622	0.972316	1	-0.844975	5.00379	0.129446	0.337562	-0.810906	4.96393	0.409288	0.853698
FBgn0023172	RhoGEF2	Rho guanine nucleotide exchange factor 2	-0.841549	6.91482	0.269668	0.62045	-0.54831	6.99187	0.319944	0.586871	0.298215	6.51592	0.759378	0.981778
FBgn0023174	Prosbeta2	Proteasome beta2 subunit	0.770503	8.08579	0.277152	0.629226	0.325069	7.83783	0.529808	0.763853	-0.423456	8.25609	0.662483	0.959133
FBgn0023175	Prosalpha7	Proteasome alpha7 subunit	0.541212	8.42985	0.441317	0.771045	0.430316	8.35857	0.407992	0.668469	-0.0773579	8.64652	0.936448	1
FBgn0023177	Pp4-19C	Protein phosphatase 19C	-0.103538	7.60111	0.906984	0.987098	0.495515	7.86146	0.342059	0.605557	0.62873	7.86606	0.517997	0.916399
FBgn0023178	Pdf	Pigment-dispersing factor	-2.37309	-0.362525	0.0815912	0.313596	-2.22736	-0.543644	0.123941	0.328734	NA	NA	NA	NA
FBgn0023179	amon	amontillado	2.46419	2.05911	0.00193238	0.0251872	3.19328	2.61937	1.6748e-07	8.35084e-06	0.761727	3.31767	0.442762	0.877168
FBgn0023180	Orc6	Origin recognition complex subunit 6	-0.326508	4.96759	0.676363	0.896391	-0.779018	4.79516	0.165022	0.395163	-0.444342	4.55541	0.651863	0.957716
FBgn0023181	Orc4	Origin recognition complex subunit 4	-0.480036	5.63	0.535629	0.828617	-0.165299	5.72986	0.774425	0.914927	0.350177	5.49697	0.721477	0.97685
FBgn0023197	Jon74E	Jonah 74E	-0.57726	0.510338	0.557345	0.834693	-0.411932	0.431486	0.555878	0.781708	0.201489	0.271707	1	1
FBgn0023212	EloB	Elongin B	0.321783	6.9827	0.64147	0.880116	0.142492	6.8841	0.776859	0.914927	-0.149448	7.06138	0.877845	1
FBgn0023213	eIF4G1	eukaryotic translation initiation factor 4G1	-0.777929	8.50872	0.306308	0.660564	-1.02031	8.42484	0.0651977	0.21506	-0.231941	7.88388	0.811121	0.991132
FBgn0023214	edl	ETS-domain lacking	-1.31849	6.92266	0.0869226	0.327803	-1.25278	6.92411	0.0248488	0.11009	0.0765052	6.05881	0.939129	1
FBgn0023215	Mnt	Mnt	-1.5824	5.01885	0.0442533	0.217363	0.151084	5.54546	0.767279	0.91293	1.76011	5.03714	0.080642	0.387546
FBgn0023216	Parg	Poly(ADP-ribose) glycohydrolase	-0.921784	5.2462	0.232039	0.571265	-1.07273	5.1868	0.0553292	0.193358	-0.110658	4.57053	0.913551	1
FBgn0023388	Dap160	Dynamin associated protein 160	0.201588	5.79872	0.76531	0.936531	0.213931	5.78794	0.678266	0.860038	0.0288267	5.91113	0.977331	1
FBgn0023395	Chd3	Chd3	-0.0723098	6.00968	0.939706	0.995931	-1.07249	5.65907	0.054421	0.19143	-0.976561	5.54706	0.320867	0.782862
FBgn0023407	B4	B4	0.190545	6.29519	0.775642	0.940966	1.14812	6.79644	0.0296147	0.123019	0.965535	6.94908	0.32421	0.785649
FBgn0023415	NA	NA	NA	NA	NA	NA	0.394209	-0.973474	0.692986	0.866221	-0.00930517	-0.635963	1	1
FBgn0023416	Ac3	Adenylate cyclase 3	0.164153	4.23181	0.813892	0.955627	0.665233	4.45722	0.212149	0.461081	0.54493	4.58952	0.576225	0.933497
FBgn0023441	fus	fusilli	1.48305	3.75967	0.0451861	0.219792	-0.280571	2.83264	0.64998	0.843892	-1.75434	3.78279	0.0822524	0.391698
FBgn0023458	Rbcn-3A	Rabconnectin-3A	-0.164982	6.60086	0.841365	0.965324	-0.792285	6.36526	0.151917	0.374149	-0.598802	6.21477	0.538743	0.924394
FBgn0023477	Taldo	Transaldolase	1.40129	8.35312	0.0509611	0.238572	-0.274087	7.45929	0.622802	0.827217	-1.64425	8.35983	0.0975037	0.425346
FBgn0023479	teq	Tequila	-0.0362464	2.70918	1	1	-0.0166482	2.68375	1	1	0.0584419	2.69051	0.972902	1
FBgn0023489	Pph13	PvuII-PstI homology 13	-1.22477	-0.451289	0.293396	0.649003	-1.22033	-0.654689	0.25983	0.518407	NA	NA	NA	NA
FBgn0023495	NA	NA	NA	NA	NA	NA	1.30611	-0.596413	0.190995	0.432177	4.50946	-0.5629	0.0434368	0.263308
FBgn0023506	Es2	Es2	0.651235	4.38983	0.364694	0.714247	-0.632387	3.82676	0.261032	0.519968	-1.25217	4.21164	0.20806	0.645521
FBgn0023507	D2hgdh	D-2-hydroxyglutaric acid dehydrogenase	1.06619	2.32419	0.152386	0.453416	-0.352439	1.66303	0.617331	0.822789	-1.3678	2.30218	0.189614	0.618281
FBgn0023508	Ocrl	Oculocerebrorenal syndrome of Lowe	-0.667566	6.53143	0.382806	0.72905	-1.54985	6.28647	0.00606562	0.0381243	-0.833187	5.73343	0.393927	0.841
FBgn0023509	mip130	Myb-interacting protein 130	-1.06835	7.08736	0.162725	0.472825	-0.31362	7.30938	0.572276	0.791596	0.771277	6.80307	0.429698	0.86914
FBgn0023510	Rbcn-3B	Rabconnectin-3B	-1.00625	5.67164	0.191649	0.51937	-0.950475	5.66748	0.0876388	0.262449	0.089495	5.03979	0.932487	1
FBgn0023511	Edem1	ER degradation enhancer, mannosidase alpha-like 1	0.514253	4.99385	0.469166	0.791178	0.434244	4.93544	0.410208	0.670117	-0.041278	5.21573	0.970102	1
FBgn0023512	eIF2Bepsilon	eukaryotic translation initiation factor 2B subunit epsilon	-0.782774	7.0311	0.305023	0.658861	-0.772551	7.0196	0.161581	0.389196	0.0255678	6.52503	0.980318	1
FBgn0023513	CG14803		0.217455	5.70401	0.749174	0.930099	-0.568024	5.37642	0.306579	0.570983	-0.755869	5.47368	0.439346	0.876963
FBgn0023514	CG14805		0.166062	6.20467	0.802047	0.952425	0.0127036	6.1217	0.968682	1	-0.118275	6.21556	0.903593	1
FBgn0023515	CG14814		-0.923212	5.8736	0.226614	0.564348	-0.602382	5.95357	0.27623	0.538149	0.347149	5.44181	0.722007	0.97685
FBgn0023516	Pex5	Peroxin 5	-0.960174	4.85215	0.215485	0.554102	-0.143696	5.10688	0.805876	0.929751	0.868269	4.69737	0.381312	0.831709
FBgn0023517	Pgam5	Phosphoglycerate mutase 5	-0.261021	5.76359	0.745024	0.928277	0.127303	5.90747	0.800284	0.927391	0.425949	5.81129	0.662707	0.959133
FBgn0023518	trr	trithorax-related	-0.870074	6.37559	0.254361	0.601485	-0.526999	6.46622	0.339866	0.603395	0.364701	5.9878	0.707457	0.972555
FBgn0023519	mRpL16	mitochondrial ribosomal protein L16	0.828592	6.96073	0.243949	0.587512	-0.0264381	6.52249	0.97566	1	-0.82386	6.99213	0.398438	0.845242
FBgn0023520	CG3857		-0.0989878	3.89308	0.928136	0.99214	-0.943818	3.58933	0.100235	0.288244	-0.838013	3.471	0.403115	0.849852
FBgn0023521	CG3587		-0.738182	4.58817	0.341076	0.69279	0.224681	4.93502	0.665369	0.852938	0.981838	4.66593	0.318856	0.780166
FBgn0023522	CG11596		-1.09332	5.85002	0.154319	0.456949	-0.534419	5.9997	0.334287	0.599299	0.588254	5.43214	0.547928	0.928813
FBgn0023523	Or2a	Odorant receptor 2a	-1.02709	-0.511235	0.37292	0.71942	2.3343	0.479814	0.00190418	0.0160823	3.38332	0.606533	0.00889921	0.0944824
FBgn0023524	CG3078		0.381801	2.52948	0.596389	0.855966	3.05547	4.31888	6.14225e-08	3.61067e-06	2.67047	4.55746	0.0113823	0.110962
FBgn0023525	CG3191		1.22546	-0.602671	0.52462	0.822771	2.95236	0.0164471	0.00120221	0.0111896	1.78721	0.428437	0.113408	0.465661
FBgn0023526	CG2865		0.334793	7.04484	0.628839	0.871679	0.254108	6.99109	0.621683	0.826503	-0.0636753	7.17971	0.948136	1
FBgn0023527	CG3071		0.196015	6.4615	0.771042	0.938625	-0.991095	6.01545	0.0747822	0.236674	-1.16031	6.08353	0.237907	0.68344
FBgn0023528	CG2924		-1.01263	5.94082	0.186273	0.51159	0.081974	6.30814	0.865507	0.95723	1.12178	5.91962	0.253715	0.699482
FBgn0023529	CG2918		0.522668	7.56774	0.457286	0.782329	0.702302	7.64909	0.18013	0.417142	0.191764	7.92289	0.843257	0.996735
FBgn0023530	CG3740		-0.657772	4.43526	0.399941	0.743294	-0.223736	4.56456	0.695172	0.867819	0.475043	4.26212	0.63529	0.953683
FBgn0023531	CG32809		-0.938859	5.31485	0.220219	0.557436	-0.0222721	5.61614	0.982338	1	0.950995	5.24343	0.333595	0.795545
FBgn0023534	CG17778		4.28637	3.67938	1.73911e-07	1.61153e-05	2.45426	2.11495	5.13026e-05	0.000942432	-1.85253	4.13086	0.0675412	0.345183
FBgn0023535	arg	arginase	-0.184344	6.65531	0.821155	0.958458	1.90945	7.83889	0.000346701	0.00423202	2.10807	7.93582	0.0363855	0.241246
FBgn0023536	CG3156		-0.389266	3.42693	0.63029	0.872414	-0.914405	3.23278	0.107676	0.301086	-0.462867	2.95565	0.65008	0.956799
FBgn0023537	CG17896		-0.216049	5.06443	0.795525	0.949789	-0.474808	4.95031	0.397092	0.65891	-0.258098	4.79427	0.792261	0.990206
FBgn0023540	CG3630		0.0384304	4.04743	0.946434	0.99745	-0.243892	3.91384	0.674163	0.857345	-0.245408	3.92304	0.802732	0.990952
FBgn0023541	Cyp4d14	Cyp4d14	1.46022	2.94993	0.0503102	0.236677	0.770281	2.52566	0.16671	0.397829	-0.660774	3.2819	0.503883	0.908865
FBgn0023542	Nmd3	Nonsense-mediated mRNA 3	-0.13256	6.54062	0.876234	0.976667	-0.937842	6.2526	0.0908422	0.269415	-0.778258	6.09752	0.425674	0.86662
FBgn0023545	PIG-K	Phosphatidylinositol glycan anchor biosynthesis class K	-0.718728	4.90728	0.349444	0.701424	-0.204531	5.06793	0.719875	0.882481	0.567219	4.72742	0.561041	0.933497
FBgn0023549	NA	NA	NA	NA	NA	NA	3.03205	-0.188037	0.000978485	0.00966286	2.2989	0.201405	0.189963	0.618281
FBgn0024150	Ac78C	Adenylyl cyclase 78C	3.36275	5.33767	1.14146e-05	0.000520117	0.740643	3.40242	0.172274	0.405848	-2.61265	5.58616	0.0111693	0.109363
FBgn0024177	zpg	zero population growth	-4.54441	-0.433351	0.0213157	0.135107	-0.908765	-0.447873	0.337551	0.60139	NA	NA	NA	NA
FBgn0024179	wit	wishful thinking	-1.63701	2.05554	0.0446998	0.2182	1.99552	3.61304	0.000297053	0.00375021	3.7162	3.56523	0.000647278	0.0165465
FBgn0024182	waw	waclaw	-0.981185	6.15424	0.198937	0.528851	-1.97176	5.92584	0.000625608	0.00668652	-0.95377	5.10116	0.333159	0.795129
FBgn0024183	vig	vasa intronic gene	-0.391319	8.53437	0.611539	0.863338	-0.961285	8.33912	0.0819235	0.250701	-0.540641	8.02697	0.577756	0.933497
FBgn0024184	unc-4	unc-4	-2.38519	1.48174	0.00784825	0.0696801	-1.44287	1.54207	0.0251977	0.110901	1.04141	0.4688	0.328435	0.791473
FBgn0024187	syd	sunday driver	0.0864335	5.64727	0.888504	0.981156	0.697967	5.93345	0.185171	0.424415	0.643917	6.028	0.509397	0.912163
FBgn0024188	san	separation anxiety	0.535462	5.83331	0.448395	0.77551	0.313991	5.70802	0.546695	0.775541	-0.204078	5.99518	0.835338	0.996254
FBgn0024189	sns	sticks and stones	-0.205184	3.81675	0.823009	0.958872	1.12452	4.45548	0.0354922	0.140816	1.32063	4.48859	0.189591	0.618281
FBgn0024191	sip1	septin interacting protein 1	-0.507177	5.2243	0.513442	0.817447	-0.600932	5.17231	0.278699	0.540322	-0.0502574	4.85804	0.961656	1
FBgn0024194	rasp	rasp	-0.365565	3.93062	0.645864	0.882231	0.131182	4.10848	0.796881	0.926155	0.502329	3.96763	0.612183	0.947056
FBgn0024196	robl	roadblock	1.76641	6.20146	0.0149086	0.106751	1.28805	5.86152	0.0152535	0.0763013	-0.44137	6.71728	0.649906	0.956799
FBgn0024222	IKKbeta	I-kappaB kinase beta	-0.439552	4.26419	0.585304	0.849565	-0.589192	4.19006	0.295284	0.558988	-0.154672	3.90951	0.874464	0.999939
FBgn0024227	aurB	aurora B	-0.078253	7.24053	0.934757	0.994575	-0.0399456	7.24029	0.955054	0.997567	0.0742775	7.209	0.939649	1
FBgn0024230	Hs2st	Heparan sulfate 2-O-sulfotransferase	-1.46839	2.95639	0.0871419	0.328518	-0.139736	3.29186	0.822766	0.93868	1.32781	2.78206	0.210422	0.649042
FBgn0024232	gprs	gprs	-2.75968	1.44526	0.00325691	0.0372551	2.38812	3.37388	2.2274e-05	0.000481196	5.23216	3.35994	1.35837e-05	0.00124391
FBgn0024234	gbb	glass bottom boat	0.345673	6.54615	0.61843	0.86684	0.122536	6.4265	0.806217	0.929751	-0.195917	6.61623	0.840409	0.996735
FBgn0024236	foi	fear-of-intimacy	0.327207	7.02955	0.636239	0.875957	-1.0898	6.49449	0.0501153	0.180038	-1.39567	6.65463	0.157152	0.555953
FBgn0024238	Fim	Fimbrin	0.475785	5.17062	0.501405	0.809989	1.86776	6.01917	0.000493258	0.00559648	1.41817	6.27284	0.151837	0.54439
FBgn0024244	drm	drumstick	-0.218021	3.54408	0.79065	0.946634	1.6055	4.49763	0.00292661	0.0223644	1.83132	4.57161	0.0687213	0.350299
FBgn0024245	dnt	doughnut on 2	-1.70779	4.35004	0.0304891	0.172805	-0.0225501	4.81886	0.983957	1	1.72646	4.23766	0.0871358	0.398159
FBgn0024248	chico	chico	-0.968813	6.04507	0.206032	0.540675	-1.06033	6.00504	0.057154	0.197633	-0.078739	5.35826	0.937621	1
FBgn0024250	brk	brinker	-0.776402	4.66129	0.314241	0.669074	-0.64359	4.6804	0.251404	0.50896	0.161496	4.22134	0.876041	1
FBgn0024251	bbx	bobby sox	-0.981185	6.15424	0.198937	0.528851	-1.97176	5.92584	0.000625608	0.00668652	-0.95377	5.10116	0.333159	0.795129
FBgn0024273	WASp	WASp	0.340731	5.07431	0.627698	0.87105	-0.577784	4.68518	0.302523	0.565981	-0.890017	4.87655	0.366345	0.818802
FBgn0024277	trio	trio	-1.24148	6.51697	0.106267	0.372782	0.291117	7.0399	0.57316	0.792477	1.54373	6.63254	0.119563	0.481701
FBgn0024285	Srp54	Splicing regulatory protein 54	0.339761	7.75158	0.623402	0.867962	0.626375	7.88239	0.231134	0.483488	0.311499	8.07898	0.748159	0.981507
FBgn0024288	Sox100B	Sox100B	0.28994	1.00459	0.740705	0.926049	3.98993	3.49968	4.63976e-11	1.05758e-08	3.72414	3.7268	0.000769889	0.0185771
FBgn0024291	Sirt1	Sirtuin 1	-0.475902	6.77711	0.53523	0.828442	-0.502392	6.75087	0.362662	0.625958	-0.00322951	6.46899	0.99836	1
FBgn0024294	Spn43Aa	Serpin 43Aa	0.178785	3.57246	0.812717	0.955511	0.823238	3.87138	0.127465	0.3349	0.663651	4.01511	0.497728	0.90763
FBgn0024314	Plap	Phospholipase A2 activator protein	0.0272462	7.29641	0.951521	0.999331	0.656695	7.58878	0.209798	0.459097	0.657057	7.65439	0.499614	0.907802
FBgn0024315	NA	NA	NA	NA	NA	NA	2.47905	-0.252797	0.00482011	0.0324117	5.45157	-0.0764386	0.0067964	0.0784394
FBgn0024320	Npc1a	Niemann-Pick type C-1a	0.0158956	6.06699	0.965976	1	-0.461224	5.86722	0.405422	0.665906	-0.454602	5.84759	0.641837	0.954318
FBgn0024321	NK7.1	NK7.1	-0.70683	5.31031	0.360575	0.710059	0.51136	5.79228	0.330254	0.597272	1.23227	5.58936	0.212809	0.65137
FBgn0024326	Mkk4	MAP kinase kinase 4	-0.597959	6.44467	0.434074	0.765845	-0.769722	6.37398	0.163941	0.393353	-0.151953	5.97781	0.875983	1
FBgn0024329	Mekk1	Mekk1	-0.601639	5.99967	0.432559	0.765613	-0.595218	5.98594	0.281984	0.54423	0.0218755	5.61671	0.98435	1
FBgn0024330	MED6	Mediator complex subunit 6	0.174577	5.86339	0.795147	0.949646	-0.320577	5.64155	0.565863	0.788818	-0.463311	5.72739	0.634501	0.953683
FBgn0024352	Stip1	Stress induced phosphoprotein 1	0.425137	8.35898	0.542283	0.831676	0.267948	8.26771	0.602433	0.811834	-0.139541	8.49644	0.885569	1
FBgn0024360	MTPAP	mitochondrial poly(A) polymerase	-2.1536	5.14877	0.0073756	0.066501	-0.711286	5.44418	0.200226	0.446462	1.45979	4.46427	0.144572	0.529733
FBgn0024361	Tsp2A	Tetraspanin 2A	-1.99727	0.234026	0.0795256	0.311998	0.181514	0.567026	0.824181	0.93972	2.28355	0.258433	0.0597596	0.32259
FBgn0024362	Naa30A	N(alpha)-acetyltransferase 30 A	-0.702447	6.04015	0.358917	0.708518	-0.300281	6.16251	0.591036	0.805725	0.429761	5.80717	0.660278	0.959131
FBgn0024364	CG11417		-0.972041	7.0887	0.202974	0.53571	-1.53861	6.9389	0.00632437	0.0392737	-0.522257	6.19727	0.592473	0.937372
FBgn0024365	CG12773		0.176181	5.42451	0.79253	0.94788	-0.146127	5.27094	0.80238	0.928297	-0.303931	5.36311	0.754462	0.981507
FBgn0024366	CG11409		-1.5913	1.04548	0.0718566	0.294012	1.11667	1.89823	0.0566067	0.196673	2.73967	1.69034	0.0114214	0.111246
FBgn0024371	E2f2	E2F transcription factor 2	-0.186329	5.43141	0.821212	0.958458	0.927014	5.95887	0.0790588	0.245174	1.1227	5.96866	0.253822	0.699482
FBgn0024432	Dlc90F	Dynein light chain 90F	0.792728	7.20403	0.264291	0.615238	0.0207368	6.80533	0.955785	0.997609	-0.750925	7.25648	0.44089	0.877168
FBgn0024491	Bin1	Bicoid interacting protein 1	1.07675	6.62643	0.132222	0.421027	0.761468	6.42845	0.147791	0.368173	-0.28878	6.98631	0.766238	0.984238
FBgn0024509	Sec13	Secretory 13	-0.292335	7.51378	0.70876	0.913587	-0.509039	7.42102	0.35554	0.619	-0.19284	7.22701	0.842713	0.996735
FBgn0024510	dlt	discs lost	1.52287	4.88746	0.0359632	0.194873	0.74362	4.39263	0.165195	0.395257	-0.776538	5.20697	0.427178	0.866647
FBgn0024542	Neos	Neosin	-0.153652	5.22951	0.8561	0.969619	0.346441	5.43166	0.508162	0.74856	0.556569	5.41504	0.570868	0.933497
FBgn0024555	flfl	falafel	-0.79936	7.64102	0.293623	0.64917	-0.43677	7.74427	0.428211	0.682559	0.384298	7.31644	0.692317	0.967925
FBgn0024556	mEFTu1	mitochondrial translation elongation factor Tu 1	1.1299	8.56366	0.113654	0.38799	-0.370273	7.80803	0.502908	0.744345	-1.4757	8.51703	0.135132	0.511957
FBgn0024558	Dph5	Diphthamide methyltransferase	-0.206475	7.97033	0.797047	0.950304	-0.993901	7.69469	0.0725646	0.232294	-0.760391	7.49068	0.435074	0.873032
FBgn0024689	fws	four way stop	0.329242	5.5398	0.636967	0.876664	-0.434096	5.20383	0.436078	0.687932	-0.729948	5.37589	0.456088	0.884621
FBgn0024698	Cpsf160	Cleavage and polyadenylation specificity factor 160	-0.099883	6.36976	0.911816	0.987778	-1.01586	6.04531	0.0678549	0.221406	-0.889214	5.9155	0.363227	0.815837
FBgn0024728	Slip1	SLo interacting protein 1	-0.623342	5.74362	0.418434	0.754582	0.210992	6.05436	0.681528	0.860792	0.854855	5.82379	0.383842	0.833864
FBgn0024732	Drep1	DNA fragmentation factor-related protein 1	0.867469	4.59315	0.227393	0.565011	-0.543748	3.94385	0.336115	0.600476	-1.39738	4.46995	0.160868	0.561858
FBgn0024733	RpL10	Ribosomal protein L10	-0.125103	10.9005	0.882978	0.979851	0.272333	11.0633	0.596155	0.807686	0.428178	11.0352	0.658665	0.958636
FBgn0024734	PRL-1	PRL-1 phosphatase	-1.04533	6.92456	0.171313	0.487377	-0.701772	7.01015	0.203077	0.4503	0.365437	6.41108	0.707393	0.972555
FBgn0024754	Flo1	Flotillin 1	-0.724241	6.78445	0.343498	0.695459	1.27833	7.72305	0.0154429	0.0769323	2.03502	7.65589	0.0430358	0.263308
FBgn0024804	Dbp80	Dead box protein 80	0.558477	7.32909	0.428061	0.763173	-0.356585	6.90915	0.519811	0.755861	-0.886793	7.22444	0.363743	0.816667
FBgn0024806	DIP2	DISCO Interacting Protein 2	-0.627772	6.08503	0.413832	0.751347	0.844725	6.72465	0.108214	0.301933	1.48819	6.59888	0.133158	0.507332
FBgn0024807	DIP1	DISCO Interacting Protein 1	0.544538	7.57701	0.439026	0.769501	0.813809	7.70884	0.120943	0.323471	0.292261	7.99484	0.763259	0.982614
FBgn0024811	Crk	Crk oncogene	-0.0937929	5.67918	0.919822	0.990561	0.772238	6.08332	0.142688	0.360247	0.89397	6.11784	0.361176	0.814013
FBgn0024814	Clc	Clathrin light chain	0.182184	7.34942	0.784179	0.94432	0.378043	7.42776	0.466778	0.715445	0.224588	7.54301	0.817361	0.993193
FBgn0024833	AP-1mu	Adaptor Protein complex 1, mu subunit	-0.470527	5.59313	0.54518	0.831731	0.390561	5.93764	0.454648	0.703928	0.888201	5.79101	0.365753	0.818549
FBgn0024836	stan	starry night	-0.464352	6.62864	0.545238	0.831731	1.21298	7.43723	0.021495	0.0977614	1.70223	7.4084	0.0869551	0.398159
FBgn0024841	Pcd	pterin-4a-carbinolamine dehydratase	0.0461775	4.64712	0.931832	0.993263	0.385377	4.78312	0.461915	0.710612	0.374576	4.84285	0.704867	0.971602
FBgn0024846	p38b	p38b MAP kinase	-0.181964	5.33408	0.825975	0.958941	0.126315	5.44695	0.80254	0.928321	0.33406	5.3732	0.734212	0.977877
FBgn0024887	kin17	kin17	-0.202966	5.0281	0.803856	0.953118	0.390297	5.27077	0.456651	0.705826	0.621061	5.229	0.527103	0.918599
FBgn0024889	Kap-alpha1	karyopherin alpha1	-0.215648	6.23898	0.78826	0.946341	-0.783943	6.02837	0.157516	0.382549	-0.54299	5.84515	0.577554	0.933497
FBgn0024897	b6	b6	-4.35372	-0.525106	0.0402223	0.205054	-0.0546677	-0.369036	0.995944	1	4.29296	-0.654384	0.0875794	0.398159
FBgn0024909	Taf7	TBP-associated factor 7	-0.127467	5.31672	0.882986	0.979851	-0.716345	5.08757	0.197841	0.442822	-0.549533	4.97025	0.575954	0.933497
FBgn0024912	agt	O-6-alkylguanine-DNA alkyltransferase	0.723885	6.75405	0.307607	0.661297	0.424819	6.58212	0.415567	0.673729	-0.274887	6.96244	0.777305	0.988201
FBgn0024913	Actbeta	Activin-beta	1.05472	3.00142	0.155401	0.459043	1.74568	3.42841	0.00158664	0.0140199	0.712104	3.88482	0.476102	0.896361
FBgn0024920	Ts	Thymidylate synthase	-0.100809	6.61738	0.90988	0.987693	-0.593932	6.42219	0.281898	0.54423	-0.466778	6.32499	0.631833	0.953683
FBgn0024921	Tnpo	Transportin	-0.151447	6.81659	0.856056	0.969619	0.131686	6.9213	0.792342	0.923032	0.29698	6.86295	0.760227	0.981778
FBgn0024941	RSG7	Regulator of G-protein signaling 7	-0.88201	0.426989	0.607955	0.861654	3.02973	2.31148	6.14814e-07	2.47901e-05	3.85588	2.49915	0.00224413	0.0378151
FBgn0024943	PIP82	PIP82	-4.48654	-0.468126	0.0290711	0.166962	0.332981	-0.151554	0.683635	0.861697	4.90883	-0.370144	0.0236191	0.178413
FBgn0024944	Oamb	Octopamine receptor in mushroom bodies	1.62566	1.02634	0.0599243	0.261283	0.344119	0.365858	0.672437	0.856183	-1.23359	1.21332	0.252641	0.698295
FBgn0024945	NitFhit	Nitrilase and fragile histidine triad fusion protein	-0.233093	5.20094	0.773157	0.939508	-0.537656	5.07203	0.334738	0.599723	-0.274263	4.91734	0.778755	0.988242
FBgn0024947	NTPase	NTPase	0.781806	3.69522	0.279282	0.631213	1.06623	3.8406	0.0490083	0.176972	0.311614	4.22105	0.758989	0.981667
FBgn0024956	Mat1	Menage a trois 1	-0.658491	5.9026	0.390389	0.736309	-0.834017	5.83246	0.132377	0.343044	-0.14791	5.39903	0.88103	1
FBgn0024957	Irp-1B	Iron regulatory protein 1B	1.54834	4.00286	0.034842	0.190766	-0.36325	3.00139	0.537091	0.769581	-1.88178	4.01434	0.063298	0.32922
FBgn0024958	Irp-1A	Iron regulatory protein 1A	0.103	7.29629	0.869213	0.97429	-0.579648	7.01699	0.292995	0.557183	-0.664824	7.04114	0.494686	0.90763
FBgn0024963	GluClalpha	GluClalpha	-2.15409	1.59655	0.0290617	0.166962	2.75371	3.75047	1.15131e-06	4.14807e-05	4.88848	3.79359	6.45556e-05	0.00333896
FBgn0024973	CG2701		0.821446	6.27348	0.24864	0.593324	0.551346	6.11228	0.293368	0.557183	-0.229838	6.54359	0.81325	0.991132
FBgn0024975	CG2712		-0.800791	4.25856	0.301411	0.655943	-0.719399	4.26089	0.200683	0.447391	0.117946	3.79639	0.906881	1
FBgn0024980	NA	NA	NA	NA	NA	NA	3.76839	0.509421	3.26355e-06	9.87444e-05	6.64138	0.722143	0.000347376	0.0105466
FBgn0024983	CG4293		0.330274	4.97466	0.638741	0.8779	0.635248	5.1131	0.228908	0.481122	0.3335	5.30354	0.733951	0.977877
FBgn0024985	Rilpl	Rab interacting lysosomal protein like	-0.100356	5.12218	0.91341	0.988437	-0.140498	5.08725	0.812251	0.932953	-0.0114847	5.03932	0.992194	1
FBgn0024986	CG3719		0.857167	4.75213	0.23292	0.572283	1.41036	5.07667	0.00818381	0.0481165	0.591885	5.47928	0.544597	0.927616
FBgn0024987	ssx	sister-of-Sex-lethal	-0.656429	7.3141	0.389434	0.735323	-0.321038	7.41543	0.562715	0.78621	0.355526	7.07222	0.714674	0.973554
FBgn0024989	CG3777		1.98941	5.92462	0.00642243	0.0602724	0.0385347	4.74689	0.934216	0.986753	-1.95622	6.04258	0.0514972	0.296801
FBgn0024991	CG2694		-1.18545	5.67894	0.122741	0.405347	-0.783318	5.77203	0.15833	0.383968	0.4287	5.0939	0.661007	0.959133
FBgn0024992	Spg7	Paraplegin	-1.03232	6.5894	0.17813	0.497276	-0.861651	6.62091	0.11948	0.320941	0.191766	5.98893	0.845159	0.996735
FBgn0024993	CG2662		-1.48615	4.18987	0.0579376	0.254736	-0.0589414	4.59921	0.929168	0.985129	1.45448	4.05278	0.14673	0.533791
FBgn0024994	Ugalt	UDP-galactose transporter	-1.47646	4.23238	0.0624216	0.269719	-0.302471	4.54228	0.591197	0.805725	1.21423	3.92916	0.228738	0.671228
FBgn0024995	CG2680		-1.97048	2.75019	0.0280131	0.16563	1.15963	3.81342	0.0317865	0.129429	3.06406	3.5528	0.00623068	0.075827
FBgn0024996	eIF2Bbeta	eukaryotic translation initiation factor 2B subunit beta	0.328088	6.43699	0.635597	0.875653	-0.0101453	6.26695	1	1	-0.301467	6.44138	0.756596	0.981507
FBgn0024997	CG2681		2.06032	2.56907	0.00786974	0.0698146	0.094761	1.44343	0.875783	0.961055	-1.91826	2.71634	0.0652681	0.336802
FBgn0024998	CG2685		0.0262214	6.15975	0.953534	1	0.0392528	6.15123	0.929114	0.985129	0.0447157	6.16838	0.964566	1
FBgn0025109	Bem46	Bem46	-0.00172097	3.3383	1	1	0.0695586	3.34687	0.900492	0.973195	0.114163	3.3611	0.915629	1
FBgn0025111	Ant2	Adenine nucleotide translocase 2	0.718329	10.629	0.309777	0.663136	0.204765	10.3535	0.68738	0.863594	-0.480566	10.7475	0.620172	0.948079
FBgn0025185	az2	az2	0.102728	4.44428	0.875116	0.976217	-0.146757	4.32191	0.804588	0.92912	-0.222913	4.37958	0.823738	0.994203
FBgn0025186	ari-2	ariadne 2	-0.881074	4.67529	0.254664	0.601619	1.05855	5.50794	0.045869	0.170026	1.95362	5.36989	0.0531789	0.30343
FBgn0025334	NA	NA	NA	NA	NA	NA	5.1996	-0.707017	0.00036017	0.00433196	4.8932	-0.379553	0.0236191	0.178413
FBgn0025335	Cpes	Ceramide phosphoethanolamine synthase	-0.69478	3.57175	0.374261	0.7206	0.00391442	3.79866	1	1	0.743079	3.51517	0.463045	0.889315
FBgn0025336	CG4882		0.523575	6.55708	0.457113	0.782329	-0.452567	6.11725	0.413788	0.672722	-0.947318	6.40776	0.333226	0.795129
FBgn0025352	Mtpbeta	Mitochondrial trifunctional protein beta subunit	-0.0111253	6.59849	0.993899	1	0.00593492	6.58943	0.978226	1	0.0511474	6.59114	0.958918	1
FBgn0025355	SuUR	Suppressor of Under-Replication	-0.886134	4.93648	0.249919	0.595475	-1.26966	4.81675	0.0246992	0.109471	-0.363638	4.1849	0.71242	0.97324
FBgn0025360	Optix	Optix	-1.52298	7.00028	0.0492027	0.232558	0.795597	7.85107	0.129327	0.337441	2.36869	7.53592	0.0199358	0.161276
FBgn0025366	Ip259	Intronic Protein 259	0.0846524	8.78506	0.888701	0.981156	-0.331868	8.60237	0.548613	0.777021	-0.374553	8.63076	0.699242	0.970547
FBgn0025373	Fpps	Farnesyl pyrophosphate synthase	0.661696	4.54386	0.354362	0.70481	1.27832	4.88954	0.0167062	0.08141	0.628991	5.21313	0.522201	0.918022
FBgn0025381	rush	rush hour	-0.641689	6.33739	0.40301	0.745512	-0.484633	6.37317	0.380665	0.64302	0.178513	6.00823	0.856418	0.997341
FBgn0025382	Rab27	Rab27	-0.422545	4.63162	0.593436	0.854285	-1.80091	4.25246	0.00183741	0.0157056	-1.32482	3.83975	0.183307	0.606913
FBgn0025383	NA	NA	NA	NA	NA	NA	2.72556	-1.00193	0.0477765	0.17427	4.14324	-0.69886	0.0875794	0.398159
FBgn0025387	CG12184		-1.24195	3.91962	0.125406	0.409643	-1.44204	3.84327	0.012657	0.0663066	-0.178724	3.01539	0.850403	0.996735
FBgn0025388	CG12179		-0.956087	6.09915	0.211425	0.548408	-1.12438	6.03881	0.0439008	0.16388	-0.148111	5.38899	0.88022	1
FBgn0025390	Mur2B	Mucin related 2B	-0.499518	8.74887	0.513498	0.817447	0.304369	9.06484	0.555197	0.781365	0.817449	8.89132	0.401394	0.847766
FBgn0025391	Scgdelta	Sarcoglycan delta	3.83077	3.14706	2.74062e-06	0.000156584	3.1712	2.55979	2.05466e-07	9.80705e-06	-0.64931	3.91034	0.517069	0.916052
FBgn0025393	CG14795		4.13352	-0.272238	0.00299783	0.0349441	3.01312	-0.897502	0.0163768	0.0801192	-1.23594	0.271183	0.330238	0.793135
FBgn0025394	inc	insomniac	-0.676318	6.816	0.375572	0.72163	-0.0881321	7.01435	0.883969	0.964963	0.626035	6.70511	0.520561	0.917696
FBgn0025454	Cyp6g1	Cyp6g1	0.108118	0.375393	1	1	1.66919	1.00242	0.0100239	0.0562032	1.60403	1.19258	0.153376	0.547369
FBgn0025455	CycT	Cyclin T	-0.587904	7.08847	0.44113	0.771039	-0.786847	7.00962	0.154034	0.37707	-0.184904	6.61779	0.849696	0.996735
FBgn0025456	CREG	Cellular Repressor of E1A-stimulated Genes	-5.82899	0.309963	0.000531169	0.00979466	0.162117	0.812113	0.815696	0.934699	6.07192	0.312925	0.00153756	0.0295148
FBgn0025457	Bub3	Bub3	0.146937	7.68978	0.821791	0.958525	-0.452492	7.4346	0.411847	0.671128	-0.575806	7.49557	0.553585	0.931968
FBgn0025463	Bap60	Brahma associated protein 60kD	-0.0288556	8.24782	0.988046	1	0.604957	8.53609	0.246987	0.505246	0.662787	8.5779	0.495525	0.90763
FBgn0025469	slv	saliva	-0.495949	4.21094	0.526231	0.824099	0.0060163	4.3801	0.979799	1	0.537825	4.16394	0.58492	0.934354
FBgn0025519	fidipidine	fidipidine	0.57327	5.89511	0.418456	0.754582	0.208517	5.6999	0.685738	0.862471	-0.355643	6.01275	0.716046	0.974379
FBgn0025525	bab2	bric a brac 2	0.730799	4.67442	0.309436	0.662941	2.15246	5.59822	6.90295e-05	0.00119533	1.42849	5.91004	0.148996	0.538005
FBgn0025549	unc-119	unc-119	-0.395427	5.06134	0.610206	0.863248	0.865447	5.63108	0.101374	0.290319	1.2889	5.58497	0.191957	0.622327
FBgn0025558	CG4101		1.1862	3.67029	0.103312	0.366427	1.34346	3.75421	0.0129743	0.0675902	0.191604	4.30459	0.852942	0.996735
FBgn0025571	SF1	Splicing factor 1	-0.241562	7.72587	0.760511	0.93467	0.746886	8.17756	0.154049	0.37707	1.02283	8.15962	0.295658	0.751343
FBgn0025574	Pli	Pellino	-0.848127	5.67114	0.269414	0.62041	0.63139	6.26054	0.229268	0.481605	1.49563	6.03939	0.131945	0.504404
FBgn0025578	NA	NA	NA	NA	NA	NA	NA	NA	NA	NA	-2.07912	-0.4201	0.104558	0.441163
FBgn0025582	eIF3e	eukaryotic translation initiation factor 3 subunit e	0.278184	9.50966	0.684207	0.899362	-0.232945	9.27498	0.67682	0.85924	-0.483592	9.4168	0.618078	0.948079
FBgn0025592	Gk1	Glycerol kinase 1	-0.421245	6.23019	0.585463	0.849572	-0.555038	6.16787	0.315634	0.582601	-0.105617	5.90506	0.914812	1
FBgn0025608	Faf2	Fas-associated factor 2	-0.225738	6.45562	0.778884	0.942141	-0.412925	6.37051	0.456105	0.70528	-0.158931	6.2235	0.87043	0.99887
FBgn0025612	NA	NA	NA	NA	NA	NA	1.61416	-1.04801	0.302525	0.565981	1.51211	-0.772314	0.480795	0.898833
FBgn0025613	NA	NA	NA	NA	NA	NA	1.61416	-1.04801	0.302525	0.565981	NA	NA	NA	NA
FBgn0025615	Torsin	Torsin	0.450181	5.99746	0.521589	0.82241	0.21921	5.87129	0.671	0.855922	-0.194733	6.11987	0.841707	0.996735
FBgn0025616	CG13359		0.732885	0.969755	0.357889	0.708008	-0.648664	0.434157	0.433813	0.686491	-1.3632	0.866235	0.217689	0.658268
FBgn0025620	CG13360		-3.36018	1.16249	0.00153519	0.021267	-0.0493626	1.65843	1	1	3.37198	0.976257	0.00538644	0.0693652
FBgn0025621	CG16989		-0.263438	6.20335	0.741286	0.926355	-0.79113	6.00873	0.153557	0.376526	-0.512604	5.79826	0.598659	0.94134
FBgn0025624	CG4025		-0.551476	4.4913	0.486536	0.800574	-0.00209046	4.67944	1	1	0.568889	4.43876	0.5684	0.933497
FBgn0025625	Sik2	Salt-inducible kinase 2	-2.49822	3.07732	0.00308516	0.0358106	2.03413	4.84503	0.000174563	0.00248685	4.60245	4.7624	5.31702e-05	0.00300009
FBgn0025626	CG4281		-0.239416	6.51565	0.763632	0.935363	-0.511884	6.40103	0.354082	0.617572	-0.240959	6.23623	0.80479	0.991132
FBgn0025627	NA	NA	NA	NA	NA	NA	3.58457	0.422662	8.48741e-06	0.000217921	2.53801	0.791555	0.0779277	0.380178
FBgn0025628	CG4199		0.24388	5.33693	0.722433	0.918831	-0.284266	5.09807	0.614763	0.821425	-0.490567	5.2239	0.615787	0.948079
FBgn0025629	CG4045		-0.517885	6.10981	0.500456	0.809301	-0.728122	6.02534	0.188188	0.428804	-0.18078	5.68786	0.853455	0.996735
FBgn0025630	Rtca	RNA 3'-terminal phosphate cyclase	-0.949594	5.03352	0.217973	0.555257	0.459574	5.56021	0.381605	0.643574	1.44005	5.28046	0.147033	0.534543
FBgn0025631	moody	moody	-0.634529	0.9578	0.583969	0.849213	1.19209	1.6145	0.052094	0.185535	1.78509	1.6067	0.128708	0.499771
FBgn0025632	CG4313		-2.37379	3.72354	0.00444649	0.0454837	0.548728	4.54691	0.301326	0.564935	2.96714	4.05726	0.00543429	0.0693652
FBgn0025633	CG13366		-0.808753	7.01527	0.288833	0.643248	-0.710573	7.02935	0.197372	0.442217	0.132621	6.54485	0.892265	1
FBgn0025634	CG13367		0.0418385	5.56124	0.937378	0.995189	0.345197	5.68408	0.50845	0.7486	0.328923	5.73261	0.737771	0.979272
FBgn0025635	CG17829		0.0834465	4.98597	0.895218	0.981758	0.198128	5.02148	0.703234	0.873393	0.13569	5.08839	0.892167	1
FBgn0025637	SkpA	SKP1-related A	0.167958	7.24032	0.799223	0.951078	0.567547	7.42211	0.277717	0.539259	0.433684	7.54055	0.655544	0.957716
FBgn0025638	Roc1a	Regulator of cullins 1a	1.02822	8.33901	0.149245	0.449661	0.675917	8.1228	0.196607	0.441173	-0.318122	8.66277	0.742738	0.980535
FBgn0025639	Hmt4-20	Histone methyltransferase 4-20	-0.795257	7.05987	0.296709	0.651705	0.186215	7.41544	0.714311	0.879519	1.00422	7.12324	0.304842	0.761218
FBgn0025640	CG13369		-0.842416	4.2566	0.281889	0.634848	0.0471592	4.55233	0.923138	0.983079	0.939851	4.22659	0.344442	0.797701
FBgn0025641	DAAM	Dishevelled Associated Activator of Morphogenesis	-2.11054	6.21232	0.00802696	0.071038	-0.116894	6.71856	0.841991	0.948665	2.00683	6.00018	0.0468381	0.277305
FBgn0025642	NA	NA	NA	NA	NA	NA	4.28022	-0.285177	4.81706e-05	0.000905754	2.09066	0.150906	0.0810882	0.387554
FBgn0025643	CG3588		-4.01974	-0.661834	0.0565366	0.250356	-4.31405	-0.944527	0.0264759	0.114217	NA	NA	NA	NA
FBgn0025674	CycK	Cyclin K	-0.164272	6.74011	0.842343	0.965838	-0.228108	6.69965	0.684874	0.861899	-0.0320455	6.60328	0.974365	1
FBgn0025676	CkIIalpha-i3	CKII-alpha subunit interactor-3	0.683584	5.06497	0.337627	0.691479	0.518014	4.96361	0.327659	0.594674	-0.153727	5.31826	0.876239	1
FBgn0025678	CaBP1	calcium-binding protein 1	1.17053	7.6302	0.101769	0.363057	1.07187	7.55611	0.0417837	0.158426	-0.0768102	8.12261	0.937052	1
FBgn0025680	NA	NA	NA	NA	NA	NA	5.52553	0.602994	8.5881e-09	7.0015e-07	6.87118	0.900267	0.000181664	0.00656401
FBgn0025681	CG3558		-0.468003	5.54054	0.54678	0.832901	-0.0208178	5.69422	0.985127	1	0.46226	5.48563	0.637789	0.954318
FBgn0025682	scf	supercoiling factor	0.462322	4.76347	0.516669	0.818436	0.371607	4.70151	0.48188	0.729185	-0.0739056	4.94994	0.941971	1
FBgn0025683	CG3164		-0.55223	7.73553	0.46954	0.791178	-1.05443	7.5718	0.0571364	0.197633	-0.472833	7.15735	0.626605	0.952391
FBgn0025684	MFS18	Major Facilitator Superfamily Transporter 18	-0.561101	4.64023	0.469261	0.791178	-0.371317	4.6858	0.509129	0.748745	0.216276	4.38928	0.829245	0.994203
FBgn0025686	Amnionless	Amnionless	-5.06649	-0.163679	0.00539492	0.0526458	0.137289	0.182791	0.872775	0.959621	5.2727	-0.179449	0.0107573	0.10598
FBgn0025692	Lfg	Lifeguard	0.0740927	3.29793	0.922531	0.990665	0.43177	3.43715	0.424762	0.679748	0.340407	3.49673	0.727854	0.977504
FBgn0025693	ZnT41F	Zinc transporter 41F	-3.79827	3.36914	5.72957e-05	0.00187478	-0.855413	3.73789	0.133453	0.344873	2.91726	2.45821	0.0112426	0.109888
FBgn0025700	CG5885		0.915544	6.79838	0.198899	0.528851	0.835181	6.73773	0.112199	0.308963	-0.0626008	7.20041	0.948973	1
FBgn0025702	Srpk79D	Serine-arginine protein kinase at 79D	-3.67075	3.03994	3.72211e-05	0.0013413	2.04217	4.90676	0.000167622	0.00239408	5.78687	4.77503	1.50907e-06	0.000301059
FBgn0025709	CNT2	Concentrative nucleoside transporter 2	1.69569	-0.639682	0.225306	0.563333	NA	NA	NA	NA	-1.18978	-0.512457	0.642772	0.954318
FBgn0025712	CG13920		0.467429	5.53566	0.507379	0.814154	2.93034	7.2365	9.69813e-08	5.25817e-06	2.48272	7.48353	0.0150882	0.134297
FBgn0025716	Bap55	Brahma associated protein 55kD	0.174704	7.63941	0.792304	0.947791	0.229225	7.64973	0.654608	0.845957	0.0828312	7.75679	0.93226	1
FBgn0025720	Ate1	Arginyltransferase 1	1.15968	6.01064	0.105985	0.372782	0.239608	5.4945	0.643773	0.839694	-0.895925	6.15527	0.359697	0.813004
FBgn0025724	beta'COP	Coat Protein (coatomer) beta'	0.836773	7.67426	0.238908	0.581017	0.475585	7.46433	0.361836	0.625208	-0.335839	7.91511	0.729205	0.977552
FBgn0025725	alphaCOP	Coat Protein (coatomer) alpha	0.417147	7.44354	0.550177	0.833539	-0.131087	7.18038	0.821045	0.937655	-0.523425	7.40656	0.590182	0.936052
FBgn0025726	unc-13	unc-13	-0.71347	7.41088	0.348788	0.701229	0.055319	7.68303	0.903968	0.974746	0.786303	7.38908	0.419816	0.862482
FBgn0025739	pon	partner of numb	-1.25454	7.62863	0.101713	0.363024	-1.21598	7.62366	0.0289606	0.121693	0.0586201	6.80358	0.952367	1
FBgn0025740	PlexB	Plexin B	-0.659478	5.45051	0.391761	0.737193	0.135471	5.73622	0.788976	0.921365	0.812451	5.48175	0.409337	0.853698
FBgn0025741	PlexA	Plexin A	-0.636272	6.90873	0.404109	0.746417	0.0489947	7.15418	0.913814	0.9795	0.697069	6.88576	0.47424	0.894856
FBgn0025742	mtm	myotubularin	0.246153	6.37326	0.718117	0.917465	0.500314	6.48196	0.338837	0.602425	0.264768	6.62257	0.785987	0.989636
FBgn0025743	mbt	mushroom bodies tiny	-1.72355	6.38243	0.027329	0.162632	-0.954256	6.54247	0.0851816	0.256717	0.795438	5.60583	0.416848	0.861398
FBgn0025776	ind	intermediate neuroblasts defective	-4.74787	-0.33329	0.0119081	0.0900618	-3.25456	-0.548292	0.0110418	0.0604703	NA	NA	NA	NA
FBgn0025777	homer	homer	-0.623048	5.5334	0.417971	0.754179	-0.0255579	5.73839	0.977652	1	0.623996	5.47262	0.522971	0.918509
FBgn0025781	Cdc16	Cell division cycle 16	0.609373	5.55037	0.391353	0.736677	0.24012	5.35096	0.643007	0.83912	-0.357218	5.68268	0.713175	0.973319
FBgn0025790	TBPH	TAR DNA-binding protein-43 homolog	-0.476261	6.0478	0.536556	0.828781	0.627902	6.51725	0.231436	0.483703	1.13704	6.40676	0.247678	0.692582
FBgn0025800	Smox	Smad on X	-0.337108	7.13219	0.664691	0.892031	0.203523	7.3421	0.690067	0.864926	0.557867	7.2151	0.56635	0.933497
FBgn0025802	Sbf	SET domain binding factor	0.248882	5.27681	0.716355	0.916173	-0.0942497	5.10935	0.879559	0.963532	-0.327751	5.2413	0.737533	0.97917
FBgn0025807	Rad9	Rad9	0.714102	4.89517	0.319025	0.673628	0.144663	4.59593	0.77669	0.914927	-0.555494	4.98654	0.568971	0.933497
FBgn0025808	Rad17	Rad17	1.20242	4.22842	0.0987037	0.357871	0.0391798	3.59936	0.937595	0.988484	-1.1528	4.31091	0.245687	0.692582
FBgn0025809	Paf-AHalpha	Platelet-activating factor acetylhydrolase alpha	1.00361	5.815	0.161559	0.470676	1.07192	5.84035	0.042756	0.160897	0.0959451	6.32851	0.922276	1
FBgn0025814	Mgstl	Microsomal glutathione S-transferase-like	0.299245	4.60301	0.669417	0.894115	0.303484	4.58715	0.564518	0.78794	0.03123	4.752	0.977749	1
FBgn0025815	Mcm6	Minichromosome maintenance 6	0.295126	8.90732	0.667244	0.893684	-1.02646	8.40487	0.0636281	0.212138	-1.29428	8.54161	0.188048	0.615906
FBgn0025820	JTBR	JTBR	0.29463	3.82142	0.671427	0.895007	0.595001	3.94753	0.265547	0.525589	0.319457	4.11754	0.750938	0.981507
FBgn0025825	HDAC3	Histone deacetylase 3	0.135233	6.19173	0.835505	0.962205	0.182379	6.19662	0.720849	0.88319	0.0845342	6.28351	0.93168	1
FBgn0025830	IntS8	Integrator 8	0.280478	5.6203	0.685001	0.899977	-0.284762	5.3638	0.611533	0.818774	-0.535544	5.51331	0.583707	0.934354
FBgn0025832	Fen1	Flap endonuclease 1	0.084051	6.26047	0.889939	0.981156	-0.107209	6.16499	0.856503	0.952661	-0.166145	6.20799	0.864548	0.998572
FBgn0025833	CG8910		-5.72557	0.239165	0.000767927	0.0128302	1.14626	1.16644	0.0714739	0.229765	6.88351	0.906485	0.000181664	0.00656401
FBgn0025835	CG17707		1.69334	1.52453	0.0306839	0.173691	1.36241	1.32049	0.0258547	0.112933	-0.310474	2.09205	0.774128	0.988201
FBgn0025836	RhoGAP1A	Rho GTPase activating protein at 1A	-1.19156	6.42595	0.121198	0.401818	-0.0233579	6.79591	0.979932	1	1.19852	6.32747	0.223759	0.666445
FBgn0025838	CG2652		-1.74705	0.564382	0.0794297	0.311998	-1.47236	0.503814	0.0867252	0.260526	0.397147	-0.176434	0.726576	0.977048
FBgn0025839	ND-B14.5A	NADH dehydrogenase (ubiquinone) B14.5 A subunit	0.982672	5.91279	0.169757	0.485327	0.124621	5.44805	0.804537	0.92912	-0.816067	6.0091	0.404413	0.850705
FBgn0025864	Crag	Calmodulin-binding protein related to a Rab3 GDP/GTP exchange protein	-1.58904	6.16324	0.0411527	0.208186	0.136585	6.69017	0.785327	0.919521	1.74598	6.15874	0.0803404	0.387546
FBgn0025865	Cortactin	Cortactin	0.222134	5.72319	0.74471	0.928252	0.358203	5.76988	0.492611	0.73661	0.151506	5.90525	0.8781	1
FBgn0025866	CalpB	Calpain-B	-0.214916	4.81758	0.794981	0.949646	-0.618793	4.65587	0.270584	0.531695	-0.373058	4.49876	0.702636	0.971516
FBgn0025874	Meics	Meiotic central spindle	0.16904	4.17307	0.804374	0.95313	-1.22915	3.68202	0.0328382	0.132599	-1.36531	3.72572	0.170547	0.582854
FBgn0025878	wrapper	wrapper	1.46432	-0.536266	0.372791	0.71942	2.42704	-0.268969	0.00677122	0.0412053	0.986093	0.176265	0.379101	0.829967
FBgn0025879	Timp	Tissue inhibitor of metalloproteases	-0.396239	0.643882	0.632569	0.873883	-0.958907	0.405041	0.209162	0.458425	-0.488102	0.225787	0.813314	0.991132
FBgn0025882	NA	NA	NA	NA	NA	NA	NA	NA	NA	NA	-2.77083	-0.167619	0.0900194	0.40353
FBgn0025885	Inos	myo-inositol-1-phosphate synthase	-0.420156	3.96327	0.602107	0.85877	-0.757758	3.82915	0.183702	0.422261	-0.295105	3.55526	0.767494	0.984238
FBgn0025936	Eph	Eph receptor tyrosine kinase	-0.886495	6.13233	0.24751	0.592049	0.645238	6.74296	0.218659	0.468918	1.54425	6.51203	0.120135	0.483133
FBgn0026015	Top3beta	Topoisomerase 3beta	-1.43213	6.95144	0.0636737	0.272038	-0.63333	7.14832	0.250429	0.508186	0.827588	6.41927	0.396645	0.84374
FBgn0026056	Rlip	Ral interacting protein	-0.34872	5.21066	0.656921	0.887802	-0.146695	5.27161	0.800316	0.927391	0.216576	5.10093	0.826815	0.994203
FBgn0026058	OdsH	Ods-site homeobox	1.78905	4.37474	0.0147501	0.1058	-0.0527193	3.32021	0.957894	0.998621	-1.82734	4.46624	0.0706327	0.356257
FBgn0026059	Mhcl	Myosin heavy chain-like	-0.699966	6.11109	0.359339	0.709224	-0.130507	6.29806	0.822742	0.93868	0.584737	5.97319	0.549873	0.9298
FBgn0026060	Mipp2	Multiple inositol polyphosphate phosphatase 2	-0.351595	6.02278	0.653163	0.885501	-0.534933	5.94198	0.333604	0.598837	-0.146507	5.72236	0.880857	1
FBgn0026061	Mipp1	Multiple inositol polyphosphate phosphatase 1	8.4291	1.94879	1.46401e-10	4.74814e-08	NA	NA	NA	NA	-5.18531	2.20815	7.52183e-05	0.00371831
FBgn0026063	KP78b	KP78b	-1.70424	7.99332	0.0284088	0.166896	-1.59954	7.99834	0.00455806	0.0311596	0.131678	6.84891	0.892816	1
FBgn0026064	KP78a	KP78a	-1.70424	7.99332	0.0284088	0.166896	-1.59954	7.99834	0.00455806	0.0311596	0.131678	6.84891	0.892816	1
FBgn0026076	UBL3	Ubiquitin like 3	0.166068	5.18344	0.806433	0.954004	-0.329933	4.96261	0.558603	0.783504	-0.469087	5.04038	0.632144	0.953683
FBgn0026077	Gasp	Gasp	-0.0684568	4.91982	0.946021	0.997206	0.223958	5.02792	0.665217	0.852938	0.266081	5.00167	0.785741	0.989553
FBgn0026079	Nsun2	NOP2-Sun domain family, member 2	-0.137565	6.71492	0.871546	0.974305	-0.319374	6.62995	0.565924	0.788818	-0.15706	6.53248	0.871775	0.999401
FBgn0026080	Tip60	Tat interactive protein 60kDa	0.454109	5.38778	0.517506	0.818729	0.228858	5.26121	0.658592	0.848363	-0.205948	5.5128	0.832851	0.99472
FBgn0026083	tyf	twenty-four	-0.509629	7.60293	0.50544	0.813409	-0.494532	7.59193	0.369335	0.631716	0.0441429	7.28736	0.964245	1
FBgn0026084	cib	ciboulot	0.789014	7.96555	0.266057	0.617124	1.53927	8.41844	0.00365332	0.0264617	0.772156	8.78168	0.427726	0.866927
FBgn0026085	dgt4	dim gamma-tubulin 4	-1.0608	4.20932	0.179069	0.499012	0.169826	4.61545	0.740505	0.896845	1.24349	4.24077	0.216264	0.657386
FBgn0026086	Adar	Adenosine deaminase acting on RNA	-0.735843	5.84072	0.336307	0.690845	0.04094	6.11023	0.926523	0.984318	0.790662	5.80847	0.418901	0.861712
FBgn0026088	CG14818		0.309021	5.04847	0.654947	0.886582	-0.0339351	4.8775	0.965574	1	-0.313084	5.03972	0.748833	0.981507
FBgn0026089	CG14817		0.892825	5.74501	0.211474	0.548408	0.0495426	5.30408	0.917484	0.981051	-0.798232	5.81428	0.414441	0.859661
FBgn0026090	CG14812		0.207255	4.96694	0.761372	0.934928	-0.4979	4.66775	0.373257	0.635587	-0.658263	4.76174	0.503833	0.908865
FBgn0026141	NA	NA	NA	NA	NA	NA	5.1456	0.296536	1.85876e-07	9.06573e-06	6.43772	0.572222	0.000565908	0.0150174
FBgn0026143	Cdc45	Cell division cycle 45	-0.0262634	6.25472	0.991297	1	-0.519066	6.05032	0.347974	0.612726	-0.461305	6.00872	0.63671	0.953683
FBgn0026144	CBP	sarcoplasmic calcium-binding protein	-1.3974	6.8937	0.070095	0.289924	-0.318937	7.19567	0.565843	0.788818	1.08475	6.5684	0.269485	0.719146
FBgn0026147	TTLL4A	Tubulin tyrosine ligase-like 4A	-0.520742	5.96714	0.497114	0.806604	-1.45562	5.69665	0.00993535	0.055847	-0.910511	5.24792	0.354156	0.807475
FBgn0026148	CG12253		0.506732	3.11154	0.497634	0.807021	1.91671	3.95425	0.000488613	0.0055522	1.42072	4.21035	0.156204	0.553477
FBgn0026149	BCL7-like	BCL7-like	-1.15218	6.02089	0.134451	0.425297	-0.241964	6.29037	0.666438	0.853802	0.935439	5.78022	0.340933	0.796968
FBgn0026150	ApepP	Aminopeptidase P	0.0838965	6.16828	0.890928	0.981195	-0.484949	5.93066	0.38124	0.643248	-0.542776	5.94621	0.57835	0.933497
FBgn0026160	tna	tonalli	-0.483391	8.03847	0.528039	0.825002	0.34006	8.36788	0.511225	0.750114	0.846948	8.20853	0.385132	0.834231
FBgn0026169	snoRNA:Psi18S-1820		-5.06754	-0.163074	0.00539492	0.0526458	-2.20789	-0.271724	0.0294176	0.122599	NA	NA	NA	NA
FBgn0026174	NA	NA	NA	NA	NA	NA	6.22068	-0.124615	8.47878e-07	3.28818e-05	5.89462	0.197578	0.002138	0.0363292
FBgn0026176	SkpB	SKP1-related B	1.5288	0.198415	0.116016	0.391226	3.211	1.19096	3.92556e-06	0.000116571	1.56962	1.65779	0.184036	0.608668
FBgn0026179	siz	schizo	-1.40308	7.85739	0.0684501	0.285045	-0.706099	8.02568	0.199604	0.445491	0.712873	7.27918	0.464419	0.89134
FBgn0026181	Rok	Rho kinase	0.41814	7.91364	0.548799	0.833423	-0.342158	7.56781	0.536797	0.769581	-0.761948	7.78922	0.433985	0.873032
FBgn0026189	promL	prominin-like	-0.317955	6.35187	0.683674	0.899275	0.322174	6.60974	0.534723	0.768134	0.659818	6.5126	0.498282	0.907689
FBgn0026192	par-6	par-6	-0.780169	5.76506	0.308623	0.662652	-0.731836	5.76345	0.186608	0.42657	0.059771	5.28334	0.953942	1
FBgn0026196	nop5	nop5	-0.902261	9.18015	0.23576	0.576691	-1.22806	9.08021	0.027268	0.116733	-0.286292	8.4338	0.767695	0.984242
FBgn0026197	lncRNA:noe	long non-coding RNA:noe	3.39815	9.85381	7.71258e-06	0.000371383	0.995323	8.00793	0.0583377	0.200549	-2.37189	10.1327	0.0195621	0.159101
FBgn0026199	myo	myoglianin	0.0903478	4.39794	0.886067	0.980785	-0.261879	4.23493	0.648219	0.842443	-0.363564	4.26632	0.714828	0.973554
FBgn0026206	mei-P26	meiotic P26	-0.327477	7.56363	0.673561	0.895849	-0.114116	7.63046	0.845448	0.949323	0.23873	7.46991	0.805789	0.991132
[truncated: 9,643 more rows]
